# Supplementary material for: The analysis of gene co-expression network and immune infiltration revealed biomarkers between triple-negative and non-triple negative breast cancer
Source: Front Genet. 2025 Jan 6;15:1505011. doi: 10.3389/fgene.2024.1505011 (PMC11743633; doi:10.3389/fgene.2024.1505011)
Supplement: Supplementary file 1 [file Table2.XLSX]

## Sheet: Sheet1
Mes	TN	adjustPvalue	tumorGrade	adjustPvalue	tumorSize	adjustPvalue
ME10	0.0650045	0.451735	-0.008137	0.951411	-0.0567154	0.599005
ME11	0.564482	2.49241e-17	-0.26639	0.0020884	-0.0690757	0.511921
ME9	0.195601	0.0100167	-0.0487829	0.632714	-0.113182	0.264068
ME13	0.257668	0.000535276	-0.0371658	0.716597	-0.0729969	0.495113
ME3	0.395118	3.14805e-08	-0.140688	0.131971	-0.143216	0.144984
ME17	0.284688	0.000116119	-0.149779	0.106737	-0.0297074	0.796842
ME4	0.420375	2.9514e-09	-0.311721	0.000279601	-0.0541581	0.614155
ME19	0.342252	2.56359e-06	-0.150626	0.105927	0.0205295	0.871453
ME14	0.344015	2.26812e-06	-0.260897	0.00263406	-0.193361	0.0397908
ME16	0.148218	0.057295	-0.196889	0.0280501	-0.172192	0.0733496
ME6	0.0573684	0.511026	-0.153482	0.0984307	-0.154561	0.111508
ME15	0.26785	0.000302339	-0.165952	0.0695352	-0.135424	0.171284
ME1	0.188356	0.013079	-0.124559	0.181975	-0.0503221	0.635811
ME18	0.0244746	0.778374	-0.125892	0.178581	-0.12464	0.218892
ME7	-0.330896	5.5211e-06	0.137637	0.138878	0.109843	0.274128
ME2	-0.337358	3.57836e-06	0.149333	0.107218	-0.00904292	0.958238
ME8	-0.2236	0.00300957	0.235053	0.00732657	0.00279883	0.987264
ME5	-0.663555	1.34709e-25	0.167938	0.0665359	-0.103358	0.306143
ME12	-0.569181	1.18617e-17	0.118603	0.199086	-0.0823737	0.435244
ME0	-0.212635	0.0048821	-0.0720395	0.469949	-0.105049	0.297495
