# Supplementary material for: The analysis of gene co-expression network and immune infiltration revealed biomarkers between triple-negative and non-triple negative breast cancer
Source: Front Genet. 2025 Jan 6;15:1505011. doi: 10.3389/fgene.2024.1505011 (PMC11743633; doi:10.3389/fgene.2024.1505011)
Supplement: Supplementary file 2 [file Table3.XLSX]

## Sheet: Module 11
ID	Description	GeneRatio	BgRatio	pvalue	p.adjust	qvalue	geneID	Count
GO:0035148	tube formation	9/130	152/18800	1.11509e-06	0.0022458	0.0019297	FOLR1/IRX1/LMO4/NFIB/PODXL/PTCH1/RGMA/SFRP1/SOX8	9
GO:0072175	epithelial tube formation	8/130	136/18800	4.72149e-06	0.00392977	0.00337665	FOLR1/IRX1/LMO4/PODXL/PTCH1/RGMA/SFRP1/SOX8	8
GO:0072073	kidney epithelium development	8/130	140/18800	5.85368e-06	0.00392977	0.00337665	FOXC1/IRX1/PODXL/PROM1/PTCH1/SFRP1/SOX8/WWTR1	8
GO:0060070	canonical Wnt signaling pathway	11/130	313/18800	1.14422e-05	0.00452833	0.00389096	DLX5/FOLR1/FZD7/JUP/LGR6/SFRP1/SOSTDC1/SOX10/TCF7L1/TCF7L2/WWTR1	11
GO:0072009	nephron epithelium development	7/130	111/18800	1.20193e-05	0.00452833	0.00389096	FOXC1/IRX1/PODXL/PROM1/PTCH1/SOX8/WWTR1	7
GO:0060828	regulation of canonical Wnt signaling pathway	10/130	261/18800	1.38424e-05	0.00452833	0.00389096	DLX5/FOLR1/FZD7/JUP/LGR6/SFRP1/SOSTDC1/SOX10/TCF7L2/WWTR1	10
GO:0048863	stem cell differentiation	9/130	211/18800	1.62357e-05	0.00452833	0.00389096	CDK6/FOLR1/FOXC1/KIT/SFRP1/SHC4/SOX10/SOX6/SOX8	9
GO:0010001	glial cell differentiation	9/130	218/18800	2.10317e-05	0.00452833	0.00389096	CDK6/DNER/ID4/NFIB/PTPRZ1/SOX10/SOX6/SOX8/TNFRSF21	9
GO:0030111	regulation of Wnt signaling pathway	11/130	336/18800	2.21005e-05	0.00452833	0.00389096	DLX5/FOLR1/FZD7/JUP/LGR6/SFRP1/SOSTDC1/SOX10/TCF7L1/TCF7L2/WWTR1	11
GO:0022612	gland morphogenesis	7/130	123/18800	2.34701e-05	0.00452833	0.00389096	ID4/NFIB/PTCH1/SERPINB5/SFRP1/SOSTDC1/TGFA	7
GO:0001838	embryonic epithelial tube formation	7/130	124/18800	2.47327e-05	0.00452833	0.00389096	FOLR1/IRX1/LMO4/PTCH1/RGMA/SFRP1/SOX8	7
GO:0045104	intermediate filament cytoskeleton organization	6/130	88/18800	3.31761e-05	0.00508888	0.00437261	KRT14/KRT15/KRT23/KRT6B/KRT81/SYNM	6
GO:0001655	urogenital system development	11/130	352/18800	3.38426e-05	0.00508888	0.00437261	EPHB3/FOXC1/ID4/IRX1/PODXL/PROM1/PTCH1/SERPINB5/SFRP1/SOX8/WWTR1	11
GO:0045103	intermediate filament-based process	6/130	89/18800	3.53745e-05	0.00508888	0.00437261	KRT14/KRT15/KRT23/KRT6B/KRT81/SYNM	6
GO:0048732	gland development	12/130	431/18800	4.54665e-05	0.0060657	0.00521195	EPHB3/FOXC1/ID4/LMO4/NFIB/PTCH1/SERPINB5/SFRP1/SOSTDC1/SOX10/TFCP2L1/TGFA	12
GO:0048709	oligodendrocyte differentiation	6/130	94/18800	4.81883e-05	0.0060657	0.00521195	ID4/PTPRZ1/SOX10/SOX6/SOX8/TNFRSF21	6
GO:0072006	nephron development	7/130	145/18800	6.72774e-05	0.00792708	0.00681133	FOXC1/IRX1/PODXL/PROM1/PTCH1/SOX8/WWTR1	7
GO:0016055	Wnt signaling pathway	12/130	452/18800	7.171e-05	0.00792708	0.00681133	DLX5/FOLR1/FZD7/JUP/LGR6/NDRG2/SFRP1/SOSTDC1/SOX10/TCF7L1/TCF7L2/WWTR1	12
GO:0198738	cell-cell signaling by wnt	12/130	454/18800	7.47838e-05	0.00792708	0.00681133	DLX5/FOLR1/FZD7/JUP/LGR6/NDRG2/SFRP1/SOSTDC1/SOX10/TCF7L1/TCF7L2/WWTR1	12
GO:0016331	morphogenesis of embryonic epithelium	7/130	150/18800	8.33129e-05	0.00838961	0.00720876	FOLR1/IRX1/LMO4/PTCH1/RGMA/SFRP1/SOX8	7
GO:0021915	neural tube development	7/130	154/18800	9.8275e-05	0.00942504	0.00809845	EN1/FOLR1/GPR161/LMO4/PTCH1/RGMA/SFRP1	7
GO:0045109	intermediate filament organization	5/130	68/18800	0.000107621	0.00985219	0.00846548	KRT14/KRT15/KRT23/KRT6B/KRT81	5

## Sheet: Module 12
ID	Description	GeneRatio	BgRatio	pvalue	p.adjust	qvalue	geneID	Count
GO:0006631	fatty acid metabolic process	15/85	395/18800	2.48634e-10	3.09549e-07	2.71927e-07	AACS/ACACA/ACOT6/ACSBG1/ACSM1/ALOX15B/AMACR/CRAT/CROT/CYP4F8/ECHDC2/GGT1/HPGD/MSMO1/SCP2	15
GO:0046395	carboxylic acid catabolic process	12/85	238/18800	7.47381e-10	3.7517e-07	3.29572e-07	AKR1A1/AKR1D1/AMACR/CRAT/CROT/ECHDC2/HGD/HPD/KYNU/LDHD/PON3/SCP2	12
GO:0016054	organic acid catabolic process	12/85	242/18800	9.04024e-10	3.7517e-07	3.29572e-07	AKR1A1/AKR1D1/AMACR/CRAT/CROT/ECHDC2/HGD/HPD/KYNU/LDHD/PON3/SCP2	12
GO:1901568	fatty acid derivative metabolic process	8/85	74/18800	1.47514e-09	4.59137e-07	4.03334e-07	AACS/ACACA/ACSBG1/ALOX15B/GGT1/GGTLC1/HMGCS2/HPGD	8
GO:1901570	fatty acid derivative biosynthetic process	7/85	50/18800	2.56296e-09	6.38178e-07	5.60615e-07	AACS/ACACA/ACSBG1/ALOX15B/GGT1/GGTLC1/HMGCS2	7
GO:0072329	monocarboxylic acid catabolic process	9/85	124/18800	4.75897e-09	9.87487e-07	8.67469e-07	AKR1A1/AKR1D1/AMACR/CRAT/CROT/ECHDC2/LDHD/PON3/SCP2	9
GO:0044282	small molecule catabolic process	13/85	376/18800	1.34121e-08	2.38543e-06	2.09551e-06	AKR1A1/AKR1D1/ALDH3B2/AMACR/CRAT/CROT/ECHDC2/HGD/HPD/KYNU/LDHD/PON3/SCP2	13
GO:0046394	carboxylic acid biosynthetic process	11/85	316/18800	1.79492e-07	2.38056e-05	2.09123e-05	ACACA/ACSBG1/ACSM1/AKR1A1/AKR1D1/ALOX15B/AMACR/GGT1/GGTLC1/KYNU/SCP2	11
GO:0033540	fatty acid beta-oxidation using acyl-CoA oxidase	4/85	12/18800	1.87373e-07	2.38056e-05	2.09123e-05	AMACR/CRAT/CROT/SCP2	4
GO:0016053	organic acid biosynthetic process	11/85	318/18800	1.91209e-07	2.38056e-05	2.09123e-05	ACACA/ACSBG1/ACSM1/AKR1A1/AKR1D1/ALOX15B/AMACR/GGT1/GGTLC1/KYNU/SCP2	11
GO:0034440	lipid oxidation	7/85	112/18800	7.42014e-07	8.39825e-05	7.37754e-05	ACSM1/ALOX15B/AMACR/CRAT/CROT/ECHDC2/SCP2	7
GO:0006694	steroid biosynthetic process	8/85	175/18800	1.25576e-06	0.000130285	0.00011445	AKR1D1/AMACR/HMGCS2/HSD3B1/HSD3B2/MSMO1/SC5D/SCP2	8
GO:0008202	steroid metabolic process	10/85	323/18800	1.95162e-06	0.000186905	0.000164189	AKR1D1/AMACR/FMO5/HMGCS2/HSD3B1/HSD3B2/MSMO1/SC5D/SCP2/UGT2B28	10
GO:0006790	sulfur compound metabolic process	10/85	339/18800	3.00536e-06	0.000267262	0.00023478	ACACA/ACOT6/ACSBG1/ACSM1/AKR1A1/GGT1/GGTLC1/GNMT/HMGCS2/SULT1C2	10
GO:0019395	fatty acid oxidation	6/85	106/18800	8.49185e-06	0.000704824	0.00061916	ACSM1/AMACR/CRAT/CROT/ECHDC2/SCP2	6
GO:0006805	xenobiotic metabolic process	6/85	108/18800	9.45722e-06	0.00073589	0.000646451	ACSM1/CES3/FMO5/NAT2/PON3/UGT2B28	6
GO:0071466	cellular response to xenobiotic stimulus	7/85	168/18800	1.10352e-05	0.000808166	0.000709942	ACSM1/CES3/DDC/FMO5/NAT2/PON3/UGT2B28	7
GO:1901617	organic hydroxy compound biosynthetic process	8/85	243/18800	1.41795e-05	0.000980752	0.000861552	AKR1D1/ALOX15B/AMACR/DDC/HMGCS2/MSMO1/SC5D/SCP2	8
GO:0009410	response to xenobiotic stimulus	10/85	411/18800	1.623e-05	0.00106349	0.000934234	ACSM1/CES3/CPB2/DDC/FMO5/HMGCS2/NAT2/PON3/TFAP2B/UGT2B28	10
GO:0033865	nucleoside bisphosphate metabolic process	6/85	125/18800	2.18072e-05	0.00123409	0.0010841	ACACA/ACOT6/ACSBG1/ACSM1/CROT/HMGCS2	6
GO:0033875	ribonucleoside bisphosphate metabolic process	6/85	125/18800	2.18072e-05	0.00123409	0.0010841	ACACA/ACOT6/ACSBG1/ACSM1/CROT/HMGCS2	6
GO:0034032	purine nucleoside bisphosphate metabolic process	6/85	125/18800	2.18072e-05	0.00123409	0.0010841	ACACA/ACOT6/ACSBG1/ACSM1/CROT/HMGCS2	6
GO:0006635	fatty acid beta-oxidation	5/85	76/18800	2.40854e-05	0.00130375	0.0011453	AMACR/CRAT/CROT/ECHDC2/SCP2	5
GO:0009074	aromatic amino acid family catabolic process	3/85	16/18800	4.78715e-05	0.00248334	0.00218151	HGD/HPD/KYNU	3
GO:0072330	monocarboxylic acid biosynthetic process	7/85	215/18800	5.3799e-05	0.00265279	0.00233037	ACACA/ACSBG1/ACSM1/AKR1D1/ALOX15B/AMACR/SCP2	7
GO:0030258	lipid modification	7/85	216/18800	5.53996e-05	0.00265279	0.00233037	ACSM1/ALOX15B/AMACR/CRAT/CROT/ECHDC2/SCP2	7
GO:0006637	acyl-CoA metabolic process	5/85	93/18800	6.38009e-05	0.00283686	0.00249207	ACACA/ACOT6/ACSBG1/ACSM1/HMGCS2	5
GO:0035383	thioester metabolic process	5/85	93/18800	6.38009e-05	0.00283686	0.00249207	ACACA/ACOT6/ACSBG1/ACSM1/HMGCS2	5
GO:0009062	fatty acid catabolic process	5/85	102/18800	9.90498e-05	0.00425231	0.00373549	AMACR/CRAT/CROT/ECHDC2/SCP2	5
GO:0006690	icosanoid metabolic process	5/85	121/18800	0.000221066	0.00913091	0.00802115	ALOX15B/CYP4F8/GGT1/GGTLC1/HPGD	5
GO:0006066	alcohol metabolic process	8/85	361/18800	0.000227356	0.00913091	0.00802115	AKR1A1/AKR1D1/ALDH3B2/FMO5/HMGCS2/MSMO1/SC5D/SDR16C5	8
GO:0042537	benzene-containing compound metabolic process	3/85	27/18800	0.000241218	0.00938489	0.00824426	ACSM1/KYNU/PON3	3
