# Supplementary material for: The analysis of gene co-expression network and immune infiltration revealed biomarkers between triple-negative and non-triple negative breast cancer
Source: Front Genet. 2025 Jan 6;15:1505011. doi: 10.3389/fgene.2024.1505011 (PMC11743633; doi:10.3389/fgene.2024.1505011)
Supplement: Supplementary file 5 [file DataSheet1.zip]

Archive with 15 entries (14 files):
- Supplementary file/
- Supplementary file/Table S1.xlsx
- __MACOSX/Supplementary file/._Table S1.xlsx
- Supplementary file/Figure S4.tif
- __MACOSX/Supplementary file/._Figure S4.tif
- Supplementary file/Figure S2.tif
- __MACOSX/Supplementary file/._Figure S2.tif
- Supplementary file/Figure S3.tif
- __MACOSX/Supplementary file/._Figure S3.tif
- Supplementary file/Figure S1.tif
- __MACOSX/Supplementary file/._Figure S1.tif
- Supplementary file/Table S3.xlsx
- __MACOSX/Supplementary file/._Table S3.xlsx
- Supplementary file/Table S2.xlsx
- __MACOSX/Supplementary file/._Table S2.xlsx
