# Supplementary material for: The analysis of gene co-expression network and immune infiltration revealed biomarkers between triple-negative and non-triple negative breast cancer
Source: Front Genet. 2025 Jan 6;15:1505011. doi: 10.3389/fgene.2024.1505011 (PMC11743633; doi:10.3389/fgene.2024.1505011)
Supplement: Supplementary file 5 [file DataSheet1.zip › Supplementary file/Table S1.xlsx]

## Sheet: Sheet1
ID	tissue	age (years)	gender	race	body mass index	menopausal status	histology group	histology	ajcc stage (7th edition, 2010)	set	er	pr	her2	triple-negative status	tumor grade	tumor size	positive nodes	metastases	tnbc subtype
GSM1974566	Breast cancer		Female	Caucasian	32	Post-Menopausal	Infiltrating Ductal Carcinoma	Infiltrating Ductal Carcinoma	T2N1M0	Validation TN	Negative	Negative	Negative	TN		2 - 5 cm	1 - 3	No mets	Mesenchymal (MES)
GSM1974567	Breast cancer	41	Female	Caucasian	29	Post-Menopausal	Infiltrating Ductal Carcinoma	Infiltrating Ductal Carcinoma	T1N0M0	Validation TN	Negative	Negative	Negative	TN	Poorly Differentiated	<=2cm	0	No mets	Basal-Like Immune-Activated (BLIA)
GSM1974568	Breast cancer	55	Female	Caucasian			Infiltrating Ductal Carcinoma	Infiltrating Ductal Carcinoma	T2N0M0	Validation TN	Negative	Negative	Negative	TN	Poorly Differentiated	2 - 5 cm	0	No mets	Mesenchymal (MES)
GSM1974569	Breast cancer	55	Female	Caucasian	31	Post-Menopausal	Infiltrating Ductal Carcinoma	Infiltrating Ductal Carcinoma	T1cN0M0	Validation TN	Negative	Negative	Negative	TN	Poorly Differentiated	<=2cm	0	No mets	Mesenchymal (MES)
GSM1974570	Breast cancer	65	Female	Caucasian	38	Post-Menopausal	Infiltrating Ductal Carcinoma	Infiltrating Ductal Carcinoma	T2N2MX	Validation TN	Negative	Negative	Negative	TN		2 - 5 cm	4-9		Mesenchymal (MES)
GSM1974571	Breast cancer	40	Female	Caucasian	22	Pre-Menopausal	Infiltrating Ductal Carcinoma	Infiltrating Ductal Carcinoma	T1NXMX	Validation TN	Negative	Negative	Negative	TN	Poorly Differentiated	<=2cm			Mesenchymal (MES)
GSM1974572	Breast cancer	66	Female	Caucasian	22	Post-Menopausal	Infiltrating Ductal Carcinoma	Infiltrating Ductal Carcinoma	T1cNXMX	Validation TN	Negative	Negative	Negative	TN	Poorly Differentiated	<=2cm			Basal-Like Immune-Suppressed (BLIS)
GSM1974573	Breast cancer	57	Female	Caucasian	38	Post-Menopausal	Infiltrating Ductal Carcinoma	Infiltrating Ductal Carcinoma	T1N0MX	Validation TN	Negative	Negative	Negative	TN		<=2cm	0		Mesenchymal (MES)
GSM1974574	Breast cancer		Female	Caucasian	29	Post-Menopausal	Infiltrating Ductal Carcinoma	Infiltrating Ductal Carcinoma	T2N0M0	Validation TN	Negative	Negative	Negative	TN	Moderately Differentiated	2 - 5 cm	0	No mets	Luminal-AR (LAR)
GSM1974575	Breast cancer	55	Female	Caucasian	32	Post-Menopausal	Infiltrating Ductal Carcinoma	Infiltrating Ductal Carcinoma	T4N2MX	Validation TN	Negative	Negative	Negative	TN		any size with direct extension	4-9		Mesenchymal (MES)
GSM1974576	Breast cancer	44	Female	Caucasian	44		Infiltrating Ductal Carcinoma	Infiltrating Ductal Carcinoma	T2N0MX	Validation TN	Negative	Negative	Negative	TN	Poorly Differentiated	2 - 5 cm	0		Mesenchymal (MES)
GSM1974577	Breast cancer	78	Female	Caucasian	28	Post-Menopausal	Infiltrating Ductal Carcinoma	Infiltrating Ductal Carcinoma	T2N1MX	Validation TN	Negative	Negative	Negative	TN	Moderately Differentiated	2 - 5 cm	1 - 3		Basal-Like Immune-Activated (BLIA)
GSM1974578	Breast cancer	54	Female	Caucasian	34		Infiltrating Ductal Carcinoma	Infiltrating Ductal Carcinoma	T2N1M0	Validation TN	Negative	Negative	Negative	TN		2 - 5 cm	1 - 3	No mets	Mesenchymal (MES)
GSM1974579	Breast cancer	71	Female	Caucasian	32	Post-Menopausal	Infiltrating Ductal Carcinoma	Infiltrating Ductal Carcinoma	T2N1M0	Validation TN	Negative	Negative	Negative	TN		2 - 5 cm	1 - 3	No mets	Mesenchymal (MES)
GSM1974580	Breast cancer	37	Female	Caucasian	23	Pre-Menopausal	Infiltrating Ductal Carcinoma	Infiltrating Ductal Carcinoma	T2N2MX	Validation TN	Negative	Negative	Negative	TN	Poorly Differentiated	2 - 5 cm	4-9		Mesenchymal (MES)
GSM1974581	Breast cancer	51	Female	Caucasian	23	Pre-Menopausal	Infiltrating Ductal Carcinoma	Infiltrating Ductal Carcinoma	T2N2M0	Validation TN	Negative	Negative	Negative	TN		2 - 5 cm	4-9	No mets	Mesenchymal (MES)
GSM1974582	Breast cancer	64	Female	Caucasian	56	Post-Menopausal	Infiltrating Ductal Carcinoma	Infiltrating Ductal Carcinoma	T2N0M0	Validation TN	Negative	Negative	Negative	TN		2 - 5 cm	0	No mets	Basal-Like Immune-Activated (BLIA)
GSM1974583	Breast cancer		Female	Caucasian	22	Post-Menopausal	Infiltrating Ductal Carcinoma	Infiltrating Ductal Carcinoma	T2N1M0	Validation TN	Negative	Negative	Negative	TN	Poorly Differentiated	2 - 5 cm	1 - 3	No mets	Mesenchymal (MES)
GSM1974584	Breast cancer	58	Female	Caucasian	24	Post-Menopausal	Infiltrating Ductal Carcinoma	Infiltrating Ductal Carcinoma	T1NXM0	Validation TN	Negative	Negative	Negative	TN		<=2cm		No mets	Mesenchymal (MES)
GSM1974585	Breast cancer	64	Female	Caucasian	26	Post-Menopausal	Infiltrating Ductal Carcinoma	Infiltrating Ductal Carcinoma	T2NXM0	Validation TN	Negative	Negative	Negative	TN		2 - 5 cm		No mets	Basal-Like Immune-Activated (BLIA)
GSM1974586	Breast cancer		Female	Caucasian	28	Pre-Menopausal	Infiltrating Ductal Carcinoma	Infiltrating Ductal Carcinoma	T2N0MX	Validation TN	Negative	Negative	Negative	TN	Poorly Differentiated	2 - 5 cm	0		Basal-Like Immune-Activated (BLIA)
GSM1974587	Breast cancer		Female	Caucasian	25	Pre-Menopausal	Infiltrating Ductal Carcinoma	Infiltrating Ductal Carcinoma	T2N1M0	Validation TN	Negative	Negative	Negative	TN	Moderately Differentiated	2 - 5 cm	1 - 3	No mets	Mesenchymal (MES)
GSM1974588	Breast cancer		Female	Caucasian	23		Infiltrating Ductal Carcinoma	Infiltrating Ductal Carcinoma	T2N0M0	Validation TN	Negative	Negative	Negative	TN	Moderately Differentiated	2 - 5 cm	0	No mets	Basal-Like Immune-Activated (BLIA)
GSM1974589	Breast cancer	73	Female	Caucasian	30	Post-Menopausal	Infiltrating Ductal Carcinoma	Infiltrating Ductal Carcinoma	T1N0M0	Validation TN	Negative	Negative	Negative	TN	Poorly Differentiated	<=2cm	0	No mets	Mesenchymal (MES)
GSM1974590	Breast cancer	56	Female	Caucasian	34	Post-Menopausal	Infiltrating Ductal Carcinoma	Infiltrating Ductal Carcinoma	T2NXM0	Validation TN	Negative	Negative	Negative	TN	Poorly Differentiated	2 - 5 cm		No mets	Mesenchymal (MES)
GSM1974591	Breast cancer	43	Female	Caucasian	26	Pre-Menopausal	Infiltrating Ductal Carcinoma	Infiltrating Ductal Carcinoma	T2N0M0	Validation TN	Negative	Negative	Negative	TN	Poorly Differentiated	2 - 5 cm	0	No mets	Basal-Like Immune-Activated (BLIA)
GSM1974592	Breast cancer	67	Female	Caucasian	30	Post-Menopausal	Other Breast Cancer	Medullary Carcinoma	T2NXM0	Validation TN	Negative	Negative	Negative	TN		2 - 5 cm		No mets	Basal-Like Immune-Activated (BLIA)
GSM1974593	Breast cancer	43	Female	Caucasian	22	Pre-Menopausal	Infiltrating Ductal Carcinoma	Infiltrating Ductal Carcinoma	T2N2MX	Validation TN	Negative	Negative	Negative	TN		2 - 5 cm	4-9		Basal-Like Immune-Activated (BLIA)
GSM1974594	Breast cancer	69	Female	Caucasian	32	Post-Menopausal	Infiltrating Ductal Carcinoma	Infiltrating Ductal Carcinoma	T2N1MX	Validation TN	Negative	Negative	Negative	TN	Poorly Differentiated	2 - 5 cm	1 - 3		Luminal-AR (LAR)
GSM1974595	Breast cancer	54	Female	Caucasian	27	Menopausal	Other Breast Cancer	Medullary Carcinoma	T2N1MX	Validation TN	Negative	Negative	Negative	TN		2 - 5 cm	1 - 3		Basal-Like Immune-Activated (BLIA)
GSM1974596	Breast cancer	49	Female	Caucasian	22	Pre-Menopausal	Infiltrating Ductal Carcinoma	Infiltrating Ductal Carcinoma	T2NXM0	Validation TN	Negative	Negative	Negative	TN	Poorly Differentiated	2 - 5 cm		No mets	Mesenchymal (MES)
GSM1974597	Breast cancer	83	Female	Caucasian	22	Post-Menopausal	Infiltrating Ductal Carcinoma	Infiltrating Ductal Carcinoma	T1N0M0	Validation TN	Negative	Negative	Negative	TN	Moderately Differentiated	<=2cm	0	No mets	2 - 5 cm
GSM1974598	Breast cancer	50	Female	Caucasian			Infiltrating Ductal Carcinoma	Infiltrating Ductal Carcinoma	T2N0M0	Validation TN	Negative	Negative	Negative	TN	Moderately Differentiated	2 - 5 cm	0	No mets	Basal-Like Immune-Activated (BLIA)
GSM1974599	Breast cancer	44	Female	Caucasian	24	Menopausal	Infiltrating Ductal Carcinoma	Infiltrating Ductal Carcinoma	T2NXMX	Validation TN	Negative	Negative	Negative	TN		2 - 5 cm			Mesenchymal (MES)
GSM1974600	Breast cancer	68	Female	Caucasian	32	Post-Menopausal	Infiltrating Ductal Carcinoma	Infiltrating Ductal Carcinoma	T2NXMX	Validation TN	Negative	Negative	Negative	TN		2 - 5 cm			Basal-Like Immune-Activated (BLIA)
GSM1974601	Breast cancer	67	Female	Caucasian	30	Post-Menopausal	Infiltrating Ductal Carcinoma	Infiltrating Ductal Carcinoma	T2NXMX	Validation TN	Negative	Negative	Negative	TN	Poorly Differentiated	2 - 5 cm			Luminal-AR (LAR)
GSM1974602	Breast cancer	64	Female	Caucasian	22	Menopausal	Infiltrating Ductal Carcinoma	Infiltrating Ductal Carcinoma	T2N1M0	Validation TN	Negative	Negative	Negative	TN		2 - 5 cm	1 - 3	No mets	Basal-Like Immune-Activated (BLIA)
GSM1974603	Breast cancer	59	Female	Caucasian	44	Post-Menopausal	Infiltrating Ductal Carcinoma	Infiltrating Ductal Carcinoma	T2N1MX	Validation TN	Negative	Negative	Negative	TN	Poorly Differentiated	2 - 5 cm	1 - 3		Basal-Like Immune-Activated (BLIA)
GSM1974604	Breast cancer	47	Female	Caucasian	26	Pre-Menopausal	Infiltrating Ductal Carcinoma	Infiltrating Ductal Carcinoma	T2NXMX	Validation TN	Negative	Negative	Negative	TN	Poorly Differentiated	2 - 5 cm			Basal-Like Immune-Activated (BLIA)
GSM1974605	Breast cancer	68	Female	Caucasian	32	Post-Menopausal	Infiltrating Ductal Carcinoma	Infiltrating Ductal Carcinoma	T2NXM0	Validation TN	Negative	Negative	Negative	TN	Poorly Differentiated	2 - 5 cm		No mets	Basal-Like Immune-Activated (BLIA)
GSM1974606	Breast cancer	57	Female	Caucasian	32	Post-Menopausal	Infiltrating Ductal Carcinoma	Infiltrating Ductal Carcinoma	T1NXM0	Validation TN	Negative	Negative	Negative	TN	Poorly Differentiated	<=2cm		No mets	Mesenchymal (MES)
GSM1974607	Breast cancer	58	Female	Caucasian	25	Post-Menopausal	Infiltrating Ductal Carcinoma	Infiltrating Ductal Carcinoma	T2N0M0	Validation TN	Negative	Negative	Negative	TN	Poorly Differentiated	2 - 5 cm	0	No mets	Basal-Like Immune-Activated (BLIA)
GSM1974608	Breast cancer	48	Female	Caucasian	22	Pre-Menopausal	Infiltrating Ductal Carcinoma	Infiltrating Ductal Carcinoma	T2NXM0	Validation TN	Negative	Negative	Negative	TN	Poorly Differentiated	2 - 5 cm		No mets	Mesenchymal (MES)
GSM1974609	Breast cancer	57	Female	Caucasian	28	Post-Menopausal	Infiltrating Ductal Carcinoma	Infiltrating Ductal Carcinoma	T2NXMX	Validation TN	Negative	Negative	Negative	TN	Well Differentiated	2 - 5 cm			Mesenchymal (MES)
GSM1974610	Breast cancer	66	Female	Caucasian	22	Post-Menopausal	Infiltrating Ductal Carcinoma	Infiltrating Ductal Carcinoma	T1NXMX	Validation TN	Negative	Negative	Negative	TN	Moderately Differentiated	<=2cm			Luminal-AR (LAR)
GSM1974611	Breast cancer	39	Female	Caucasian	21	Pre-Menopausal	Infiltrating Ductal Carcinoma	Infiltrating Ductal Carcinoma	T2NXM0	Validation TN	Negative	Negative	Negative	TN	Poorly Differentiated	2 - 5 cm		No mets	Basal-Like Immune-Activated (BLIA)
GSM1974612	Breast cancer	71	Female	Caucasian	20	Post-Menopausal	Infiltrating Ductal Carcinoma	Infiltrating Ductal Carcinoma	T2N1M0	Validation TN	Negative	Negative	Negative	TN	Moderately Differentiated	2 - 5 cm	1 - 3	No mets	Mesenchymal (MES)
GSM1974613	Breast cancer	59	Female	Caucasian	26	Post-Menopausal	Infiltrating Ductal Carcinoma	Infiltrating Ductal Carcinoma	T2N0M0	Validation TN	Negative	Negative	Negative	TN	Poorly Differentiated	2 - 5 cm	0	No mets	Basal-Like Immune-Activated (BLIA)
GSM1974614	Breast cancer	67	Female	Caucasian	38	Post-Menopausal	Infiltrating Ductal Carcinoma	Infiltrating Ductal Carcinoma	T2N1M0	Validation TN	Negative	Negative	Negative	TN		2 - 5 cm	1 - 3	No mets	Basal-Like Immune-Activated (BLIA)
GSM1974615	Breast canc	49	Female	Caucasian	26	Pre-Menopausal	Infiltrating Ductal Carcinoma	Infiltrating Ductal Carcinoma	T4N1M0	Validation TN	Negative	Negative	Negative	TN	Poorly Differentiated	any size with direct extension	1 - 3	No mets	Basal-Like Immune-Activated (BLIA)
GSM1974616	Breast canc	48	Female	Caucasian			Infiltrating Ductal Carcinoma	Infiltrating Ductal Carcinoma	T2N0M0	Validation TN	Negative	Negative	Negative	TN	Poorly Differentiated	2 - 5 cm	0	No mets	Luminal-AR (LAR)
GSM1974617	Breast canc	74	Female	Caucasian	29	Post-Menopausal	Infiltrating Ductal Carcinoma	Infiltrating Ductal Carcinoma	T1N0MX	Validation TN	Negative	Negative	Negative	TN	Moderately Differentiated	<=2cm	0		Basal-Like Immune-Activated (BLIA)
GSM1974618	Breast canc	70	Female	Caucasian	16	Post-Menopausal	Infiltrating Ductal Carcinoma	Infiltrating Ductal Carcinoma	T3N0M0	Validation TN	Negative	Negative	Negative	TN	Poorly Differentiated	>5cm	0	No mets	Basal-Like Immune-Activated (BLIA)
GSM1974619	Breast canc	75	Female	Caucasian	25	Post-Menopausal	Infiltrating Ductal Carcinoma	Infiltrating Ductal Carcinoma	T2N0M0	Validation TN	Negative	Negative	Negative	TN		2 - 5 cm	0	No mets	Basal-Like Immune-Activated (BLIA)
GSM1974620	Breast canc	26	Female	Caucasian	19		Infiltrating Ductal Carcinoma	Infiltrating Ductal Carcinoma	T4bN2M0	Validation TN	Negative	Negative	Negative	TN	Poorly Differentiated	any size with direct extension	4-9	No mets	Basal-Like Immune-Activated (BLIA)
GSM1974621	Breast canc	55	Female	Caucasian	29		Infiltrating Ductal Carcinoma	Infiltrating Ductal Carcinoma	T1N0M0	Validation TN	Negative	Negative	Negative	TN	Moderately Differentiated	<=2cm	0	No mets	Basal-Like Immune-Activated (BLIA)
GSM1974622	Breast canc	59	Female	Caucasian	24	Post-Menopausal	Infiltrating Ductal Carcinoma	Infiltrating Ductal Carcinoma	T2N3M0	Validation TN	Negative	Negative	Negative	TN		2 - 5 cm	>=10	No mets	Luminal-AR (LAR)
GSM1974623	Breast canc	48	Female	Caucasian	30	Pre-Menopausal	Infiltrating Ductal Carcinoma	Infiltrating Ductal Carcinoma	T1N0M0	Validation TN	Negative	Negative	Negative	TN	Poorly Differentiated	<=2cm	0	No mets	Basal-Like Immune-Activated (BLIA)
GSM1974624	Breast canc	56	Female	Caucasian	25	Post-Menopausal	Infiltrating Ductal Carcinoma	Infiltrating Ductal Carcinoma	T2N0M0	Validation TN	Negative	Negative	Negative	TN		2 - 5 cm	0	No mets	Basal-Like Immune-Activated (BLIA)
GSM1974625	Breast canc	57	Female	Caucasian	43	Post-Menopausal	Infiltrating Ductal Carcinoma	Infiltrating Ductal Carcinoma	T2N1M0	Validation TN	Negative	Negative	Negative	TN		2 - 5 cm	1 - 3	No mets	Luminal-AR (LAR)
GSM1974626	Breast canc	47	Female	Caucasian	34	Menopausal	Infiltrating Ductal Carcinoma	Infiltrating Ductal Carcinoma	T1N1M0	Validation TN	Negative	Negative	Negative	TN		<=2cm	1 - 3	No mets	Basal-Like Immune-Activated (BLIA)
GSM1974627	Breast canc	38	Female	Caucasian	28	Pre-Menopausal	Infiltrating Ductal Carcinoma	Infiltrating Ductal Carcinoma	T2N1M0	Validation TN	Negative	Negative	Negative	TN		2 - 5 cm	1 - 3	No mets	Mesenchymal (MES)
GSM1974628	Breast canc	48	Female	Caucasian	21	Pre-Menopausal	Infiltrating Ductal Carcinoma	Infiltrating Ductal Carcinoma	T2N0M0	Validation TN	Negative	Negative	Negative	TN	Poorly Differentiated	2 - 5 cm	0	No mets	Basal-Like Immune-Activated (BLIA)
GSM1974629	Breast canc	64	Female	Caucasian	20	Post-Menopausal	Infiltrating Ductal Carcinoma	Infiltrating Ductal Carcinoma	T2N0M0	Validation TN	Negative	Negative	Negative	TN	Poorly Differentiated	2 - 5 cm	0	No mets	Mesenchymal (MES)
GSM1974630	Breast canc	61	Female	Caucasian	27	Post-Menopausal	Infiltrating Ductal Carcinoma	Infiltrating Ductal Carcinoma	T1N0M0	Validation TN	Negative	Negative	Negative	TN		<=2cm	0	No mets	Basal-Like Immune-Activated (BLIA)
GSM1974631	Breast canc	50	Female	Caucasian	33	Menopausal	Infiltrating Ductal Carcinoma	Infiltrating Ductal Carcinoma	T1N0M0	Validation TN	Negative	Negative	Negative	TN	Moderately Differentiated	<=2cm	0	No mets	Basal-Like Immune-Activated (BLIA)
GSM1974632	Breast canc	48	Female	Caucasian		Pre-Menopausal	Infiltrating Ductal Carcinoma	Infiltrating Ductal Carcinoma	T2N3MX	Validation TN	Negative	Negative	Negative	TN	Poorly Differentiated	2 - 5 cm	>=10		Mesenchymal (MES)
GSM1974633	Breast canc	32	Female	Caucasian		Pre-Menopausal	Infiltrating Ductal Carcinoma	Infiltrating Ductal Carcinoma	T1cN0MX	Validation TN	Negative	Negative	Negative	TN		<=2cm	0		Basal-Like Immune-Activated (BLIA)
GSM1974634	Breast canc	41	Female	Caucasian		Pre-Menopausal	Adenocarcinoma/Carcinoma, NOS	Adenocarcinoma of the breast	T1cN0MX	Validation TN	Negative	Negative	Negative	TN	Moderately Differentiated	<=2cm	0		Basal-Like Immune-Activated (BLIA)
GSM1974635	Breast canc	66	Female	Caucasian	29	Post-Menopausal	Infiltrating Ductal Carcinoma	Infiltrating Ductal Carcinoma	T2N1M0	Validation TN	Negative	Negative	Negative	TN	Well Differentiated	2 - 5 cm	1 - 3	No mets	Mesenchymal (MES)
GSM1974636	Breast canc	39	Female	Asian			Infiltrating Ductal Carcinoma	Infiltrating Ductal Carcinoma	T2N0M0	Validation TN	Negative	Negative	Negative	TN		2 - 5 cm	0	No mets	Basal-Like Immune-Activated (BLIA)
GSM1974637	Breast canc	61	Female	Caucasian	28	Post-Menopausal	Infiltrating Ductal Carcinoma	Infiltrating Ductal Carcinoma	T2NXMX	Validation TN	Negative	Negative	Negative	TN	Moderately Differentiated	2 - 5 cm			Luminal-AR (LAR)
GSM1974638	Breast canc	60	Female	Caucasian	26	Post-Menopausal	Infiltrating Ductal Carcinoma	Infiltrating Ductal Carcinoma	T2N3M0	Validation TN	Negative	Negative	Negative	TN		2 - 5 cm	>=10	No mets	Luminal-AR (LAR)
GSM1974639	Breast canc	55	Female	Caucasian	30	Post-Menopausal	Infiltrating Ductal Carcinoma	Infiltrating Ductal Carcinoma	T4bN3M0	Validation TN	Negative	Negative	Negative	TN		any size with direct extension	>=10	No mets	Luminal-AR (LAR)
GSM1974640	Breast canc	35	Female	Caucasian	24	Pre-Menopausal	Infiltrating Ductal Carcinoma	Infiltrating Ductal Carcinoma	T2NXMX	Validation TN	Negative	Negative	Negative	TN	Poorly Differentiated	2 - 5 cm			Basal-Like Immune-Activated (BLIA)
GSM1974641	Breast canc	58	Female	Caucasian	27	Post-Menopausal	Infiltrating Ductal Carcinoma	Infiltrating Ductal Carcinoma	T2N0M0	Validation TN	Negative	Negative	Negative	TN	Moderately Differentiated	2 - 5 cm	0	No mets	Luminal-AR (LAR)
GSM1974642	Breast canc	48	Female	Caucasian		Pre-Menopausal	Infiltrating Ductal Carcinoma	Infiltrating Ductal Carcinoma	T2N0MX	Validation TN	Negative	Negative	Negative	TN		2 - 5 cm	0		Basal-Like Immune-Activated (BLIA)
GSM1974643	Breast canc	80	Female	Caucasian	20	Post-Menopausal	Infiltrating Ductal Carcinoma	Infiltrating Ductal Carcinoma	T2NXM0	Validation TN	Negative	Negative	Negative	TN	Moderately Differentiated	2 - 5 cm		No mets	Luminal-AR (LAR)
GSM1974644	Breast canc	58	Female	Caucasian	29	Post-Menopausal	Infiltrating Ductal Carcinoma	Infiltrating Ductal Carcinoma	T1cNXM0	Validation TN	Negative	Negative	Negative	TN	Moderately Differentiated	<=2cm		No mets	Luminal-AR (LAR)
GSM1974645	Breast canc	53	Female	Caucasian	26	Menopausal	Infiltrating Ductal Carcinoma	Infiltrating Ductal Carcinoma	T2NXM0	Validation TN	Negative	Negative	Negative	TN	Moderately Differentiated	2 - 5 cm		No mets	Luminal-AR (LAR)
GSM1974646	Breast canc	64	Female	Caucasian	29	Post-Menopausal	Infiltrating Ductal Carcinoma	Infiltrating Ductal Carcinoma	T2N0M0	Validation TN	Negative	Negative	Negative	TN	Poorly Differentiated	2 - 5 cm	0	No mets	Basal-Like Immune-Activated (BLIA)
GSM1974647	Breast canc	45	Female	Caucasian	19		Adenocarcinoma/Carcinoma, NOS	Invasive mammary carcinoma	T2N2aM0	Validation TN	Negative	Negative	Negative	TN	Poorly Differentiated	2 - 5 cm	4-9	No mets	Basal-Like Immune-Activated (BLIA)
GSM1974648	Breast canc	48	Female	Caucasian	26		Infiltrating Ductal Carcinoma	Infiltrating Ductal Carcinoma	T1cN0M0	Validation TN	Negative	Negative	Negative	TN	Poorly Differentiated	<=2cm	0	No mets	Mesenchymal (MES)
GSM1974649	Breast canc	50	Female	Caucasian	33	Post-Menopausal	Adenocarcinoma/Carcinoma, NOS	Invasive carcinoma of the breast with neuroendocrine features	T2NXM0	Validation TN	Negative	Negative	Negative	TN	Poorly Differentiated	2 - 5 cm		No mets	Basal-Like Immune-Activated (BLIA)
GSM1974650	Breast canc	43	Female	Caucasian	36	Pre-Menopausal	Infiltrating Ductal Carcinoma	Infiltrating Ductal Carcinoma	T2N0M0	Validation TN	Negative	Negative	Negative	TN	Poorly Differentiated	2 - 5 cm	0	No mets	Basal-Like Immune-Activated (BLIA)
GSM1974651	Breast canc	69	Female	Caucasian	31	Post-Menopausal	Infiltrating Ductal Carcinoma	Infiltrating Ductal Carcinoma	T2N0M1	Validation TN	Negative	Negative	Negative	TN	Moderately Differentiated	2 - 5 cm	0	Mets found	Basal-Like Immune-Activated (BLIA)
GSM1974652	Breast canc	45	Female	Caucasian	22	Pre-Menopausal	Infiltrating Ductal Carcinoma	Infiltrating Ductal Carcinoma	T2N2M0	Validation TN	Negative	Negative	Negative	TN	Poorly Differentiated	2 - 5 cm	4-9	No mets	Luminal-AR (LAR)
GSM1974653	Breast canc	76	Female	Caucasian	28		Infiltrating Ductal Carcinoma	Infiltrating Ductal Carcinoma	T1cN0M0	Validation TN	Negative	Negative	Negative	TN	Poorly Differentiated	<=2cm	0	No mets	Basal-Like Immune-Activated (BLIA)
GSM1974654	Breast canc	55	Female	Asian			Infiltrating Ductal Carcinoma	Infiltrating Ductal Carcinoma	T2N1aM0	Validation TN	Negative	Negative	Negative	TN	Poorly Differentiated	2 - 5 cm	1 - 3	No mets	Mesenchymal (MES)
GSM1974655	Breast canc	42	Female	Caucasian		Pre-Menopausal	Infiltrating Ductal Carcinoma	Infiltrating Ductal Carcinoma	T3N0MX	Validation TN	Negative	Negative	Negative	TN	Moderately Differentiated	>5cm	0		Mesenchymal (MES)
GSM1974656	Breast canc	57	Female	Caucasian	38	Post-Menopausal	Infiltrating Ductal Carcinoma	Infiltrating Ductal Carcinoma	T2N2M0	Validation TN	Negative	Negative	Negative	TN	Poorly Differentiated	2 - 5 cm	4-9	No mets	Basal-Like Immune-Activated (BLIA)
GSM1974657	Breast canc	70	Female	Caucasian	24	Post-Menopausal	Infiltrating Ductal Carcinoma	Infiltrating Ductal Carcinoma	T2N1MO	Validation TN	Negative	Negative	Negative	TN	Moderately Differentiated	2 - 5 cm	1 - 3	No mets	Basal-Like Immune-Activated (BLIA)
GSM1974658	Breast canc	73	Female	Caucasian	25	Post-Menopausal	Infiltrating Ductal Carcinoma	Infiltrating Ductal Carcinoma	T1cN0M0	Validation TN	Negative	Negative	Negative	TN	Poorly Differentiated	<=2cm	0	No mets	Basal-Like Immune-Activated (BLIA)
GSM1974659	Breast canc	42	Female	Caucasian	29	Pre-Menopausal	Infiltrating Ductal Carcinoma	Infiltrating Ductal Carcinoma	TXNXMX	Validation TN	Negative	Negative	Negative	TN	Poorly Differentiated				Basal-Like Immune-Activated (BLIA)
GSM1974660	Breast canc	42	Female	Caucasian	32	Pre-Menopausal	Infiltrating Ductal Carcinoma	Infiltrating Ductal Carcinoma	TXNXMX	Validation TN	Negative	Negative	Negative	TN	Poorly Differentiated				Basal-Like Immune-Activated (BLIA)
GSM1974661	Breast canc	38	Female	Caucasian	25	Pre-Menopausal	Infiltrating Ductal Carcinoma	Infiltrating Ductal Carcinoma	T2N0M0	Validation TN	Negative	Negative	Negative	TN	Moderately Differentiated	2 - 5 cm	0	No mets	Basal-Like Immune-Activated (BLIA)
GSM1974662	Breast canc	53	Female	Caucasian		Post-Menopausal	Infiltrating Ductal Carcinoma	Infiltrating Ductal Carcinoma	T2N1M0	Validation TN	Negative	Negative	Negative	TN	Moderately Differentiated	2 - 5 cm	1 - 3	No mets	Basal-Like Immune-Activated (BLIA)
GSM1974663	Breast canc	36	Female	Caucasian		Pre-Menopausal	Infiltrating Ductal Carcinoma	Infiltrating Ductal Carcinoma	T4bN2M0	Validation TN	Negative	Negative	Negative	TN	Moderately Differentiated	any size with direct extension	4-9	No mets	Luminal-AR (LAR)
GSM1974664	Breast canc	47	Female	Caucasian	24	Pre-Menopausal	Infiltrating Ductal Carcinoma	Infiltrating Ductal Carcinoma	T1cN0M0	Validation TN	Negative	Negative	Negative	TN	Poorly Differentiated	<=2cm	0	No mets	Basal-Like Immune-Activated (BLIA)
GSM1974665	Breast canc	56	Female	Caucasian	25		Infiltrating Ductal Carcinoma	Infiltrating Ductal Carcinoma	T2N3M0	Validation TN	Negative	Negative	Negative	TN	Poorly Differentiated	2 - 5 cm	>=10	No mets	Basal-Like Immune-Activated (BLIA)
GSM1974666	Breast canc	70	Female	Caucasian	30		Infiltrating Ductal Carcinoma	Infiltrating Ductal Carcinoma	T2N3M0	Validation TN	Negative	Negative	Negative	TN	Poorly Differentiated	2 - 5 cm	>=10	No mets	Mesenchymal (MES)
GSM1974667	Breast canc	72	Female	Caucasian	24		Infiltrating Ductal Carcinoma	Infiltrating Ductal Carcinoma	T2N0M0	Validation TN	Negative	Negative	Negative	TN	Poorly Differentiated	2 - 5 cm	0	No mets	Basal-Like Immune-Activated (BLIA)
GSM1974668	Breast canc	44	Female	Caucasian	32	Post-Menopausal	Infiltrating Ductal Carcinoma	Infiltrating Ductal Carcinoma	T2N0M0	Validation TN	Negative	Negative	Negative	TN	Poorly Differentiated	2 - 5 cm	0	No mets	Basal-Like Immune-Activated (BLIA)
GSM1974669	Breast canc	51	Female	Caucasian	31	Pre-Menopausal	Infiltrating Ductal Carcinoma	Infiltrating Ductal Carcinoma	T2N0M0	Validation TN	Negative	Negative	Negative	TN	Poorly Differentiated	2 - 5 cm	0	No mets	Basal-Like Immune-Activated (BLIA)
GSM1974670	Breast canc	70	Female	Caucasian	30	Post-Menopausal	Infiltrating Ductal Carcinoma	Infiltrating Ductal Carcinoma	T2N3M0	Validation TN	Negative	Negative	Negative	TN	Poorly Differentiated	2 - 5 cm	>=10	No mets	Basal-Like Immune-Activated (BLIA)
GSM1974671	Breast canc	65	Female	Caucasian	38	Post-Menopausal	Adenocarcinoma/Carcinoma, NOS	Adenocarcinoma/Carcinoma, NOS (Probable infiltrating ductal carcinoma)	T1N0M0	Validation TN	Negative	Negative	Negative	TN	Poorly Differentiated	<=2cm	0	No mets	Basal-Like Immune-Activated (BLIA)
GSM1974672	Breast canc	45	Female	Caucasian	23	Pre-Menopausal	Infiltrating Ductal Carcinoma	Infiltrating Ductal Carcinoma	T2N1MX	Validation TN	Negative	Negative	Negative	TN		2 - 5 cm	1 - 3		Mesenchymal (MES)
GSM1974673	Breast canc	62	Female	Caucasian	30	Post-Menopausal	Infiltrating Ductal Carcinoma	Infiltrating Ductal Carcinoma	T2N0M0	Discovery TN	Negative	Negative	Negative	TN	Moderately Differentiated	2 - 5 cm	0	No mets	Luminal-AR (LAR)
GSM1974674	Breast canc	32	Female	Caucasian	22	Pre-Menopausal	Infiltrating Ductal Carcinoma	Infiltrating Ductal Carcinoma	T2NXM0	Discovery TN	Negative	Negative	Negative	TN	Moderately Differentiated	2 - 5 cm		No mets	Luminal-AR (LAR)
GSM1974675	Breast canc	38	Female	Caucasian			Infiltrating Ductal Carcinoma	Infiltrating Ductal Carcinoma	T2N1MX	Discovery TN	Negative	Negative	Negative	TN	Poorly Differentiated	2 - 5 cm	1 - 3		Basal-Like Immune-Activated (BLIA)
GSM1974676	Breast canc	43	Female	Caucasian			Infiltrating Ductal Carcinoma	Infiltrating Ductal Carcinoma	T3N0MX	Discovery TN	Negative	Negative	Negative	TN	Well Differentiated	>5cm	0		Luminal-AR (LAR)
GSM1974677	Breast canc	32	Female	Caucasian			Infiltrating Ductal Carcinoma	Infiltrating Ductal Carcinoma	T2N1MX	Discovery TN	Negative	Negative	Negative	TN	Poorly Differentiated	2 - 5 cm	1 - 3		Luminal-AR (LAR)
GSM1974678	Breast canc	49	Female	Caucasian			Infiltrating Ductal Carcinoma	Infiltrating Ductal Carcinoma	T2N0MX	Discovery TN	Negative	Negative	Negative	TN	Poorly Differentiated	2 - 5 cm	0		Basal-Like Immune-Activated (BLIA)
GSM1974679	Breast canc	50	Female	Caucasian			Infiltrating Ductal Carcinoma	Infiltrating Ductal Carcinoma	T2N2MX	Discovery TN	Negative	Negative	Negative	TN	Poorly Differentiated	2 - 5 cm	4-9		Basal-Like Immune-Activated (BLIA)
GSM1974680	Breast canc	86	Female	Caucasian	25	Post-Menopausal	Infiltrating Ductal Carcinoma	Infiltrating Ductal Carcinoma	T2N0M1	Discovery TN	Negative	Negative	Negative	TN	Poorly Differentiated	2 - 5 cm	0	Mets found	Basal-Like Immune-Activated (BLIA)
GSM1974681	Breast canc	66	Female	Caucasian	26	Post-Menopausal	Infiltrating Ductal Carcinoma	Infiltrating Ductal Carcinoma	T1cN0M0	Discovery TN	Negative	Negative	Negative	TN	Moderately Differentiated	<=2cm	0	No mets	Luminal-AR (LAR)
GSM1974682	Breast canc	69	Female	Caucasian			Infiltrating Ductal Carcinoma	Infiltrating Ductal Carcinoma	T3N3M0	Discovery TN	Negative	Negative	Negative	TN	Poorly Differentiated	>5cm	>=10	No mets	Basal-Like Immune-Activated (BLIA)
GSM1974683	Breast canc	60	Female	Caucasian	26	Post-Menopausal	Infiltrating Ductal Carcinoma	Infiltrating Ductal Carcinoma	T3N0MX	Discovery TN	Negative	Negative	Negative	TN	Moderately Differentiated	>5cm	0		Basal-Like Immune-Activated (BLIA)
GSM1974684	Breast canc	47	Female	Caucasian	24	Post-Menopausal	Adenocarcinoma/Carcinoma, NOS	Invasive carcinoma of the breast	T3N1MX	Discovery TN	Negative	Negative	Negative	TN	Poorly Differentiated	>5cm	1 - 3		Mesenchymal (MES)
GSM1974685	Breast canc	57	Female	Caucasian	24	Post-Menopausal	Infiltrating Ductal Carcinoma	Infiltrating Ductal Carcinoma	T2N1M0	Discovery TN	Negative	Negative	Negative	TN	Poorly Differentiated	2 - 5 cm	1 - 3	No mets	Luminal-AR (LAR)
GSM1974686	Breast canc	44	Female	Caucasian			Infiltrating Ductal Carcinoma	Infiltrating Ductal Carcinoma	T2N0MX	Discovery TN	Negative	Negative	Negative	TN	Poorly Differentiated	2 - 5 cm	0		Basal-Like Immune-Activated (BLIA)
GSM1974687	Breast canc	45	Female	Caucasian		Pre-Menopausal	Infiltrating Ductal Carcinoma	Infiltrating Ductal Carcinoma	T2N2M0	Discovery TN	Negative	Negative	Negative	TN	Poorly Differentiated	2 - 5 cm	4-9	No mets	Basal-Like Immune-Activated (BLIA)
GSM1974688	Breast canc	32	Female	Caucasian		Pre-Menopausal	Infiltrating Ductal Carcinoma	Infiltrating Ductal Carcinoma	T2N1M0	Discovery TN	Negative	Negative	Negative	TN	Moderately Differentiated	2 - 5 cm	1 - 3	No mets	Luminal-AR (LAR)
GSM1974689	Breast canc	62	Female	Caucasian		Post-Menopausal	Infiltrating Ductal Carcinoma	Infiltrating Ductal Carcinoma	T4bN1M0	Discovery TN	Negative	Negative	Negative	TN	Moderately Differentiated	any size with direct extension	1 - 3	No mets	Luminal-AR (LAR)
GSM1974690	Breast canc	48	Female	Asian/Pacific Islander	20	Pre-Menopausal	Infiltrating Ductal Carcinoma	Infiltrating Ductal Carcinoma	T2N1MX	Discovery TN	Negative	Negative	Negative	TN	Moderately Differentiated	2 - 5 cm	1 - 3		Basal-Like Immune-Activated (BLIA)
GSM1974691	Breast canc	36	Female	Asian/Pacific Islander	17	Pre-Menopausal	Infiltrating Ductal Carcinoma	Infiltrating Ductal Carcinoma	T2NXMX	Discovery TN	Negative	Negative	Negative	TN	Poorly Differentiated	2 - 5 cm			Basal-Like Immune-Activated (BLIA)
GSM1974692	Breast canc	53	Female	Caucasian	21	Post-Menopausal	Infiltrating Ductal Carcinoma	Infiltrating Ductal Carcinoma	T2N0M0	Discovery TN	Negative	Negative	Negative	TN	Poorly Differentiated	2 - 5 cm	0	No mets	Basal-Like Immune-Activated (BLIA)
GSM1974693	Breast canc	39	Female	Caucasian	25	Pre-Menopausal	Infiltrating Ductal Carcinoma	Infiltrating Ductal Carcinoma	T2N0M0	Discovery TN	Negative	Negative	Negative	TN	Poorly Differentiated	2 - 5 cm	0	No mets	Basal-Like Immune-Activated (BLIA)
GSM1974694	Breast canc	44	Female		22	Post-Menopausal	Infiltrating Ductal Carcinoma	Infiltrating Ductal Carcinoma	T2N0M0	Discovery TN	Negative	Negative	Negative	TN	Poorly Differentiated	2 - 5 cm	0	No mets	Mesenchymal (MES)
GSM1974695	Breast canc	43	Female	Caucasian	30	Pre-Menopausal	Infiltrating Ductal Carcinoma	Infiltrating Ductal Carcinoma	T3N1M0	Discovery TN	Negative	Negative	Negative	TN	Poorly Differentiated	>5cm	1 - 3	No mets	Basal-Like Immune-Activated (BLIA)
GSM1974696	Breast canc	67	Female	Caucasian	29	Post-Menopausal	Infiltrating Ductal Carcinoma	Infiltrating Ductal Carcinoma	T1cN0M0	Discovery TN	Negative	Negative	Negative	TN	Poorly Differentiated	<=2cm	0	No mets	Basal-Like Immune-Activated (BLIA)
GSM1974697	Breast canc	80	Female	Caucasian	21	Post-Menopausal	Infiltrating Ductal Carcinoma	Infiltrating Ductal Carcinoma	T2N0M0	Discovery TN	Negative	Negative	Negative	TN		2 - 5 cm	0	No mets	Basal-Like Immune-Activated (BLIA)
GSM1974698	Breast canc	65	Female	Caucasian	28	Post-Menopausal	Infiltrating Ductal Carcinoma	Infiltrating Ductal Carcinoma	T2NXM0	Discovery TN	Negative	Negative	Negative	TN	Poorly Differentiated	2 - 5 cm		No mets	Basal-Like Immune-Activated (BLIA)
GSM1974699	Breast canc	46	Female	Caucasian	27	Pre-Menopausal	Infiltrating Ductal Carcinoma	Infiltrating Ductal Carcinoma	T2NXM0	Discovery TN	Negative	Negative	Negative	TN	Poorly Differentiated	2 - 5 cm		No mets	Basal-Like Immune-Activated (BLIA)
GSM1974700	Breast canc	54	Female	Caucasian	32	Post-Menopausal	Infiltrating Ductal Carcinoma	Infiltrating Ductal Carcinoma	T2N0M0	Discovery TN	Negative	Negative	Negative	TN	Poorly Differentiated	2 - 5 cm	0	No mets	Basal-Like Immune-Activated (BLIA)
GSM1974701	Breast canc	51	Female	Caucasian	29		Infiltrating Ductal Carcinoma	Infiltrating Ductal Carcinoma	T1cN1M0	Discovery TN	Negative	Negative	Negative	TN	Poorly Differentiated	<=2cm	1 - 3	No mets	Basal-Like Immune-Activated (BLIA)
GSM1974702	Breast canc	46	Female	Caucasian	36	Pre-Menopausal	Infiltrating Ductal Carcinoma	Infiltrating Ductal Carcinoma	T2N0M0	Discovery TN	Negative	Negative	Negative	TN	Poorly Differentiated	2 - 5 cm	0	No mets	Basal-Like Immune-Activated (BLIA)
GSM1974703	Breast canc	73	Female	Caucasian	36	Post-Menopausal	Infiltrating Ductal Carcinoma	Infiltrating Ductal Carcinoma	T2N1M0	Discovery TN	Negative	Negative	Negative	TN	Poorly Differentiated	2 - 5 cm	1 - 3	No mets	Mesenchymal (MES)
GSM1974704	Breast canc	73	Female	Caucasian	25		Infiltrating Ductal Carcinoma	Infiltrating Ductal Carcinoma	T2N0M0	Discovery TN	Negative	Negative	Negative	TN	Poorly Differentiated	2 - 5 cm	0	No mets	Basal-Like Immune-Activated (BLIA)
GSM1974705	Breast canc	39	Female	Caucasian	20	Post-Menopausal	Infiltrating Ductal Carcinoma	Infiltrating Ductal Carcinoma	T2N0M0	Discovery TN	Negative	Negative	Negative	TN	Poorly Differentiated	2 - 5 cm	0	No mets	Basal-Like Immune-Activated (BLIA)
GSM1974706	Breast canc	49	Female	Caucasian	24	Pre-Menopausal	Infiltrating Ductal Carcinoma	Infiltrating Ductal Carcinoma	T2N1M0	Discovery TN	Negative	Negative	Negative	TN	Moderately Differentiated	2 - 5 cm	1 - 3	No mets	Luminal-AR (LAR)
GSM1974707	Breast canc	51	Female	Caucasian	27	Post-Menopausal	Infiltrating Ductal Carcinoma	Infiltrating Ductal Carcinoma	T2N1M0	Discovery TN	Negative	Negative	Negative	TN	Poorly Differentiated	2 - 5 cm	1 - 3	No mets	Basal-Like Immune-Activated (BLIA)
GSM1974708	Breast canc	39	Female	Caucasian	27	Pre-Menopausal	Infiltrating Ductal Carcinoma	Infiltrating Ductal Carcinoma	T2N0M0	Discovery TN	Negative	Negative	Negative	TN	Poorly Differentiated	2 - 5 cm	0	No mets	Basal-Like Immune-Activated (BLIA)
GSM1974709	Breast canc	42	Female	Caucasian	46	Pre-Menopausal	Infiltrating Ductal Carcinoma	Infiltrating Ductal Carcinoma	T3N1M0	Discovery TN	Negative	Negative	Negative	TN	Poorly Differentiated	>5cm	1 - 3	No mets	Basal-Like Immune-Activated (BLIA)
GSM1974710	Breast canc	54	Female	Caucasian	23	Post-Menopausal	Infiltrating Ductal Carcinoma	Infiltrating Ductal Carcinoma	T2N0M0	Discovery TN	Negative	Negative	Negative	TN	Poorly Differentiated	2 - 5 cm	0	No mets	Basal-Like Immune-Activated (BLIA)
GSM1974711	Breast canc	69	Female	Caucasian	29	Post-Menopausal	Infiltrating Ductal Carcinoma	Infiltrating Ductal Carcinoma	T2N0M0	Discovery TN	Negative	Negative	Negative	TN	Moderately Differentiated	2 - 5 cm	0	No mets	Basal-Like Immune-Activated (BLIA)
GSM1974712	Breast canc	75	Female	Asian/Pacific Islander	18	Post-Menopausal	Infiltrating Ductal Carcinoma	Infiltrating Ductal Carcinoma	TXN1M0	Discovery TN	Negative	Negative	Negative	TN	Poorly Differentiated	any size with direct extension	0	No mets	Basal-Like Immune-Activated (BLIA)
GSM1974713	Breast canc	35	Female	Caucasian	25	Pre-Menopausal	Infiltrating Ductal Carcinoma	Infiltrating Ductal Carcinoma	T4bN0M0	Discovery TN	Negative	Negative	Negative	TN	Poorly Differentiated	2 - 5 cm	>=10	No mets	Mesenchymal (MES)
GSM1974714	Breast canc	38	Female	Caucasian	35	Pre-Menopausal	Infiltrating Ductal Carcinoma	Infiltrating Ductal Carcinoma	T2N3M0	Discovery TN	Negative	Negative	Negative	TN	Poorly Differentiated	2 - 5 cm			Basal-Like Immune-Activated (BLIA)
GSM1974715	Breast canc	49	Female	Caucasian	33	Pre-Menopausal	Infiltrating Ductal Carcinoma	Infiltrating Ductal Carcinoma	T2NXMX	Discovery TN	Negative	Negative	Negative	TN	Poorly Differentiated	2 - 5 cm			Luminal-AR (LAR)
GSM1974716	Breast canc	57	Female	Caucasian	35	Post-Menopausal	Infiltrating Ductal Carcinoma	Infiltrating Ductal Carcinoma	T2NXMX	Discovery TN	Negative	Negative	Negative	TN	Poorly Differentiated	2 - 5 cm	1 - 3	No mets	Mesenchymal (MES)
GSM1974717	Breast canc	65	Female	Asian/Pacific Islander		Post-Menopausal	Infiltrating Ductal Carcinoma	Infiltrating Ductal Carcinoma	T2N1M0	Discovery TN	Negative	Negative	Negative	TN	Poorly Differentiated	2 - 5 cm		No mets	Basal-Like Immune-Activated (BLIA)
GSM1974718	Breast canc	48	Female	Caucasian	25	Pre-Menopausal	Infiltrating Ductal Carcinoma	Infiltrating Ductal Carcinoma	T2NXM0	Discovery TN	Negative	Negative	Negative	TN	Poorly Differentiated	2 - 5 cm	1 - 3	No mets	Mesenchymal (MES)
GSM1974719	Breast canc	66	Female	Caucasian	33	Post-Menopausal	Infiltrating Ductal Carcinoma	Infiltrating Ductal Carcinoma	T2N1M0	Discovery TN	Negative	Negative	Negative	TN	Moderately Differentiated	>5cm	1 - 3	No mets	Luminal-AR (LAR)
GSM1974720	Breast canc	55	Female	Caucasian	30	Post-Menopausal	Infiltrating Ductal Carcinoma	Infiltrating Ductal Carcinoma	T3N1M0	Discovery TN	Negative	Negative	Negative	TN	Poorly Differentiated	2 - 5 cm	4-9	No mets	Basal-Like Immune-Activated (BLIA)
GSM1974721	Breast canc	42	Female	Caucasian	31	Pre-Menopausal	Infiltrating Ductal Carcinoma	Infiltrating Ductal Carcinoma	T2N2M0	Discovery TN	Negative	Negative	Negative	TN	Moderately Differentiated	2 - 5 cm	1 - 3	No mets	Basal-Like Immune-Activated (BLIA)
GSM1974722	Breast canc	71	Female	Caucasian	28	Post-Menopausal	Infiltrating Ductal Carcinoma	Infiltrating Ductal Carcinoma	T2N1M0	Discovery TN	Negative	Negative	Negative	TN	Moderately Differentiated	2 - 5 cm		No mets	Mesenchymal (MES)
GSM1974723	Breast canc	72	Female	Caucasian	28	Post-Menopausal	Infiltrating Ductal Carcinoma	Infiltrating Ductal Carcinoma	T2NXM0	Discovery TN	Negative	Negative	Negative	TN	Poorly Differentiated	2 - 5 cm		No mets	Basal-Like Immune-Activated (BLIA)
GSM1974724	Breast canc	45	Female	Caucasian	23	Pre-Menopausal	Infiltrating Ductal Carcinoma	Infiltrating Ductal Carcinoma	T2NXM0	Discovery TN	Negative	Negative	Negative	TN	Moderately Differentiated	2 - 5 cm		No mets	Mesenchymal (MES)
GSM1974725	Breast canc	75	Female	Caucasian	32	Post-Menopausal	Infiltrating Ductal Carcinoma	Infiltrating Ductal Carcinoma	T2NXM0	Discovery TN	Negative	Negative	Negative	TN	Poorly Differentiated	2 - 5 cm		No mets	Basal-Like Immune-Activated (BLIA)
GSM1974726	Breast canc	67	Female	Caucasian	32	Post-Menopausal	Infiltrating Ductal Carcinoma	Infiltrating Ductal Carcinoma	T2NXM0	Discovery TN	Negative	Negative	Negative	TN	Poorly Differentiated	2 - 5 cm	1 - 3	No mets	Basal-Like Immune-Activated (BLIA)
GSM1974727	Breast canc	41	Female	Caucasian	39	Pre-Menopausal	Infiltrating Ductal Carcinoma	Infiltrating Ductal Carcinoma	T2N1M0	Discovery TN	Negative	Negative	Negative	TN	Moderately Differentiated	2 - 5 cm			Luminal-AR (LAR)
GSM1974728	Breast canc	39	Female	Caucasian	28	Menopausal	Infiltrating Ductal Carcinoma	Infiltrating Ductal Carcinoma	T2NXMX	Discovery TN	Negative	Negative	Negative	TN	Moderately Differentiated	2 - 5 cm	1 - 3	No mets	Luminal-AR (LAR)
GSM1974729	Breast canc	38	Female	Caucasian	27	Pre-Menopausal	Infiltrating Ductal Carcinoma	Infiltrating Ductal Carcinoma	T2N1M0	Discovery TN	Negative	Negative	Negative	TN	Poorly Differentiated	2 - 5 cm	>=10		Luminal-AR (LAR)
GSM1974730	Breast canc	50	Female	Caucasian			Infiltrating Ductal Carcinoma	Infiltrating Ductal Carcinoma	T2N3MX	Discovery TN	Negative	Negative	Negative	TN	Poorly Differentiated	2 - 5 cm	0		Basal-Like Immune-Activated (BLIA)
GSM1974731	Breast canc	57	Female	Caucasian	41	Post-Menopausal	Infiltrating Ductal Carcinoma	Infiltrating Ductal Carcinoma	T2N0M0	Discovery TN	Negative	Negative	Negative	TN	Moderately Differentiated	2 - 5 cm	0	No mets	Basal-Like Immune-Activated (BLIA)
GSM1974732	Breast canc	44	Female	Caucasian	25	Pre-Menopausal	Infiltrating Ductal Carcinoma	Infiltrating Ductal Carcinoma	T2N0M0	Discovery TN	Negative	Negative	Negative	TN		<=2cm	1 - 3		Mesenchymal (MES)
GSM1974733	Breast canc	39	Female	Caucasian		Pre-Menopausal	Infiltrating Ductal Carcinoma	Infiltrating Ductal Carcinoma	T1cN1MX	Discovery TN	Negative	Negative	Negative	TN	Moderately Differentiated	2 - 5 cm			Mesenchymal (MES)
GSM1974734	Breast canc	36	Female	Caucasian	28	Pre-Menopausal	Infiltrating Ductal Carcinoma	Infiltrating Ductal Carcinoma	T2NXMX	Discovery TN	Negative	Negative	Negative	TN	Moderately Differentiated	2 - 5 cm	1 - 3	No mets	Luminal-AR (LAR)
GSM1974735	Breast canc	63	Female	Caucasian			Infiltrating Ductal Carcinoma	Infiltrating Ductal Carcinoma	T2N1M0	Discovery TN	Negative	Negative	Negative	TN	Poorly Differentiated	>5cm		No mets	Mesenchymal (MES)
GSM1974736	Breast canc	66	Female	Caucasian	38	Post-Menopausal	Infiltrating Ductal Carcinoma	Infiltrating Ductal Carcinoma	T3NXM0	Discovery TN	Negative	Negative	Negative	TN	Moderately Differentiated	2 - 5 cm		No mets	Basal-Like Immune-Activated (BLIA)
GSM1974737	Breast canc	47	Female	Caucasian	34	Menopausal	Infiltrating Ductal Carcinoma	Infiltrating Ductal Carcinoma	T2NXM0	Discovery TN	Negative	Negative	Negative	TN	Moderately Differentiated	<=2cm		No mets	Basal-Like Immune-Activated (BLIA)
GSM1974738	Breast canc	44	Female	Caucasian	26	Pre-Menopausal	Infiltrating Ductal Carcinoma	Infiltrating Ductal Carcinoma	T1cNXM0	Discovery TN	Negative	Negative	Negative	TN	Moderately Differentiated	<=2cm	4-9	No mets	Luminal-AR (LAR)
GSM1974739	Breast canc	49	Female	Caucasian	27	Menopausal	Infiltrating Ductal Carcinoma	Infiltrating Ductal Carcinoma	T1cN2M0	Discovery TN	Negative	Negative	Negative	TN	Poorly Differentiated	>5cm	4-9	No mets	Basal-Like Immune-Activated (BLIA)
GSM1974740	Breast canc	76	Female	Caucasian	22	Post-Menopausal	Infiltrating Ductal Carcinoma	Infiltrating Ductal Carcinoma	T3N2M0	Discovery TN	Negative	Negative	Negative	TN	Poorly Differentiated	>5cm	4-9	No mets	Basal-Like Immune-Activated (BLIA)
GSM1974741	Breast canc	61	Female	Caucasian	24		Infiltrating Ductal Carcinoma	Infiltrating Ductal Carcinoma	T3N2M0	Discovery TN	Negative	Negative	Negative	TN	Moderately Differentiated	2 - 5 cm	1 - 3		Basal-Like Immune-Activated (BLIA)
GSM1974742	Breast canc	45	Female	Caucasian		Pre-Menopausal	Infiltrating Ductal Carcinoma	Infiltrating Ductal Carcinoma	T2N1MX	Discovery TN	Negative	Negative	Negative	TN	Moderately Differentiated	any size with direct extension	0		Mesenchymal (MES)
GSM1974743	Breast canc	60	Female	Caucasian		Post-Menopausal	Infiltrating Ductal Carcinoma	Infiltrating Ductal Carcinoma	T4bN0MX	Discovery TN	Negative	Negative	Negative	TN	Poorly Differentiated	2 - 5 cm	1 - 3	No mets	Basal-Like Immune-Activated (BLIA)
GSM1974744	Breast canc	46	Female	Caucasian	21	Pre-Menopausal	Infiltrating Ductal Carcinoma	Infiltrating Ductal Carcinoma	T2N1aM0	Discovery TN	Negative	Negative	Negative	TN	Poorly Differentiated	<=2cm	0	No mets	Basal-Like Immune-Activated (BLIA)
GSM1974745	Breast canc	51	Female	Caucasian	24	Post-Menopausal	Infiltrating Ductal Carcinoma	Infiltrating Ductal Carcinoma	T1cN0M0	Discovery TN	Negative	Negative	Negative	TN	Moderately Differentiated	2 - 5 cm	0		Basal-Like Immune-Activated (BLIA)
GSM1974746	Breast canc	70	Female	Caucasian		Post-Menopausal	Infiltrating Ductal Carcinoma	Infiltrating Ductal Carcinoma	T2N0MX	Discovery TN	Negative	Negative	Negative	TN	Poorly Differentiated	2 - 5 cm	0	No mets	Basal-Like Immune-Activated (BLIA)
GSM1974747	Breast canc	38	Female	Caucasian	22	Pre-Menopausal	Adenocarcinoma/Carcinoma, NOS	Carcinoma of the breast	T2N0M0	Discovery TN	Negative	Negative	Negative	TN	Poorly Differentiated	<=2cm	1 - 3	No mets	Mesenchymal (MES)
GSM1974748	Breast canc	36	Female	Caucasian	28	Pre-Menopausal	Infiltrating Ductal Carcinoma	Infiltrating Ductal Carcinoma	T1cN1M0	Discovery TN	Negative	Negative	Negative	TN	Moderately Differentiated	2 - 5 cm	0	No mets	Basal-Like Immune-Activated (BLIA)
GSM1974749	Breast canc	44	Female	Caucasian	25		Infiltrating Ductal Carcinoma	Infiltrating Ductal Carcinoma	T2N0M0	Discovery TN	Negative	Negative	Negative	TN	Moderately Differentiated	<=2cm	0		Basal-Like Immune-Activated (BLIA)
GSM1974750	Breast canc	47	Female	Caucasian	26	Pre-Menopausal	Infiltrating Ductal Carcinoma	Infiltrating Ductal Carcinoma	T1cN0MX	Discovery TN	Negative	Negative	Negative	TN	Moderately Differentiated	2 - 5 cm	0	No mets	Luminal-AR (LAR)
GSM1974751	Breast canc	60	Female	Caucasian	37	Post-Menopausal	Infiltrating Ductal Carcinoma	Infiltrating Ductal Carcinoma	T2N0M0	Discovery TN	Negative	Negative	Negative	TN	Moderately Differentiated	<=2cm	1 - 3	No mets	Mesenchymal (MES)
GSM1974752	Breast canc	65	Female	Caucasian	39	Post-Menopausal	Infiltrating Ductal Carcinoma	Infiltrating Ductal Carcinoma	T1cN1M0	Discovery TN	Negative	Negative	Negative	TN	Moderately Differentiated	2 - 5 cm	1 - 3	No mets	Luminal-AR (LAR)
GSM1974753	Breast canc	87	Female	Caucasian		Post-Menopausal	Infiltrating Ductal Carcinoma	Infiltrating Ductal Carcinoma	T2N1M0	Discovery TN	Negative	Negative	Negative	TN	Moderately Differentiated	2 - 5 cm	1 - 3	No mets	Basal-Like Immune-Activated (BLIA)
GSM1974754	Breast canc	66	Female			Post-Menopausal	Infiltrating Ductal Carcinoma	Infiltrating Ductal Carcinoma	T2N1M0	Discovery TN	Negative	Negative	Negative	TN	Poorly Differentiated	2 - 5 cm		No mets	Basal-Like Immune-Activated (BLIA)
GSM1974755	Breast canc	48	Female	Caucasian	21	Pre-Menopausal	Infiltrating Ductal Carcinoma	Infiltrating Ductal Carcinoma	T2NXM0	Discovery TN	Negative	Negative	Negative	TN		2 - 5 cm		No mets	Mesenchymal (MES)
GSM1974756	Breast canc	48	Female	Caucasian	24	Pre-Menopausal	Infiltrating Ductal Carcinoma	Infiltrating Ductal Carcinoma	T2NXM0	Discovery TN	Negative	Negative	Negative	TN		2 - 5 cm			Mesenchymal (MES)
GSM1974757	Breast canc	59	Female	Caucasian	27	Post-Menopausal	Infiltrating Ductal Carcinoma	Infiltrating Ductal Carcinoma	T2NXMX	Discovery TN	Negative	Negative	Negative	TN	Poorly Differentiated	2 - 5 cm		No mets	Basal-Like Immune-Activated (BLIA)
GSM1974758	Breast canc	51	Female	Caucasian	30	Menopausal	Infiltrating Ductal Carcinoma	Infiltrating Ductal Carcinoma	T2NXM0	Validation TN	Negative	Negative	Negative	TN		2 - 5 cm		No mets	Basal-Like Immune-Activated (BLIA)
GSM1974759	Breast canc	53	Female	Caucasian	32	Menopausal	Infiltrating Ductal Carcinoma	Infiltrating Ductal Carcinoma	T2NXM0	Validation TN	Negative	Negative	Negative	TN	Poorly Differentiated	<=2cm		No mets	Basal-Like Immune-Activated (BLIA)
GSM1974760	Breast canc	85	Female	Caucasian	21	Post-Menopausal	Infiltrating Ductal Carcinoma	Infiltrating Ductal Carcinoma	T1cNXM0	Validation TN	Negative	Negative	Negative	TN	Poorly Differentiated	2 - 5 cm		No mets	Basal-Like Immune-Activated (BLIA)
GSM1974761	Breast canc	49	Female	Caucasian	25	Pre-Menopausal	Infiltrating Ductal Carcinoma	Infiltrating Ductal Carcinoma	T2NXM0	Validation TN	Negative	Negative	Negative	TN		2 - 5 cm	0	No mets	Mesenchymal (MES)
GSM1974762	Breast canc	72	Female	Caucasian	29	Post-Menopausal	Infiltrating Ductal Carcinoma	Infiltrating Ductal Carcinoma	T2N0M0	Validation TN	Negative	Negative	Negative	TN	Well Differentiated	any size with direct extension	4-9		Luminal-AR (LAR)
GSM1974763	Breast canc	47	Female	Caucasian			Adenocarcinoma/Carcinoma, NOS	Adenocarcinoma of the breast with some tubular carcinoma	T4bN2MX	Validation TN	Negative	Negative	Negative	TN
GSM1978883	Breast canc	51	Female	Caucasian	17	Menopausal		Infiltrating ductal carcinoma of the breast	T1N2M0	Validation not TN	Negative	Negative	Positive	not TN
GSM1978884	Breast canc		Female	Caucasian	25			Infiltrating ductal carcinoma of the breast	T2N1M0	Validation not TN	Negative	Negative	Positive	not TN	Moderately Differentiated
GSM1978885	Breast canc	50	Female	Caucasian	19	T2N0M0		Infiltrating ductal carcinoma of the breast	T3N1M0	Validation not TN	Negative	Negative	Positive	not TN	Poorly Differentiated
GSM1978886	Breast canc	55	Female	Caucasian	29	Menopausal		Infiltrating ductal carcinoma of the breast	T2N0M0	Validation not TN	Negative	Negative	Positive	not TN	Poorly Differentiated
GSM1978887	Breast canc	69	Female	Caucasian	24			Lobular carcinoma of the breast	T2N0MX	Validation not TN	Negative	Negative	Positive	not TN	Moderately Differentiated
GSM1978888	Breast canc	35	Female	Caucasian	22	Pre-Menopausal		Infiltrating ductal carcinoma of the breast	T3N0M0	Validation not TN	Negative	Negative	Positive	not TN	Moderately Differentiated
GSM1978889	Breast canc		Female	Caucasian	28	Pre-Menopausal		Infiltrating ductal carcinoma of the breast	T2N0M0	Validation not TN	Negative	Negative	Positive	not TN	Moderately Differentiated
GSM1978890	Breast canc	51	Female	Caucasian	22	T2N0M0		Infiltrating ductal carcinoma of the breast	T2N0M0	Validation not TN	Negative	Negative	Positive	not TN	Poorly Differentiated
GSM1978891	Breast canc	70	Female	Caucasian	20	Post-Menopausal		Infiltrating ductal carcinoma of the breast	T4N2MX	Validation not TN	Negative	Negative	Positive	not TN
GSM1978892	Breast canc	76	Female	Caucasian	23	Post-Menopausal		Infiltrating ductal carcinoma of the breast	T1NXMX	Validation not TN	Negative	Negative	Positive	not TN
GSM1978893	Breast canc	51	Female	Caucasian	25	Menopausal		Infiltrating ductal carcinoma of the breast	T2NXMX	Validation not TN	Negative	Negative	Positive	not TN	Poorly Differentiated
GSM1978894	Breast canc	53	Female	Caucasian	23	Post-Menopausal		Infiltrating ductal carcinoma of the breast	T1cNXMX	Validation not TN	Negative	Negative	Positive	not TN
GSM1978895	Breast canc	62	Female	Caucasian	24	Post-Menopausal		Infiltrating ductal carcinoma of the breast	T1cN0MX	Validation not TN	Negative	Negative	Positive	not TN
GSM1978896	Breast canc	34	Female	Caucasian	19	Pre-menopausal		Ductal carcinoma in situ of breast	T2N0M0	Validation not TN	Negative	Negative	Positive	not TN
GSM1978897	Breast canc	72	Female	Caucasian	28	Post-Menopausal		Infiltrating ductal carcinoma of the breast	T1cN1M0	Validation not TN	Negative	Negative	Positive	not TN	Moderately Differentiated
GSM1978898	Breast canc	59	Female	Caucasian	26	Post-Menopausal		Infiltrating ductal carcinoma of the breast	T2N0MX	Validation not TN	Negative	Negative	Positive	not TN	Poorly Differentiated
GSM1978899	Breast canc	49	Female	Caucasian	29	Post-Menopausal		Infiltrating ductal carcinoma of the breast	T1N0M0	Validation not TN	Negative	Negative	Positive	not TN	Poorly Differentiated
GSM1978900	Breast canc	45	Female	Caucasian	28	Pre-menopausal		Infiltrating ductal carcinoma of the breast	T4N2M0	Validation not TN	Positive	Positive		not TN	Poorly Differentiated
GSM1978901	Breast canc	87	Female	Caucasian	27	Post-Menopausal		Infiltrating ductal carcinoma of the breast	T4NXM0	Validation not TN	Negative	Negative	Positive	not TN	Poorly Differentiated
GSM1978902	Breast canc	42	Female	Caucasian	22	Pre-menopausal		Lobular carcinoma of breast	T2N1M0	Validation not TN	Positive	Positive		not TN	Moderately Differentiated
GSM1978903	Breast canc	55	Female	Caucasian	29	Post-Menopausal		Infiltrating ductal carcinoma of the breast	T1cN1M0	Validation not TN	Positive	Negative		not TN	Moderately Differentiated
GSM1978904	Breast canc	59	Female	Caucasian	27	Post-Menopausal		Lobular carcinoma of the breast		Validation not TN	Positive	Positive		not TN	Moderately Differentiated
GSM1978905	Breast canc	39	Female	Caucasian	25	Pre-menopausal		Infiltrating ductal carcinoma of the breast	T1N1M0	Validation not TN	Positive	Positive	Negative	not TN
GSM1978906	Breast canc	49	Female	Caucasian	34	Pre-menopausal		Infiltrating ductal carcinoma of the breast	T2N3aM0	Validation not TN	Positive	Negative	Positive	not TN	Poorly Differentiated
GSM1978907	Breast canc	60	Female	Caucasian	34	Post-Menopausal		Infiltrating ductal carcinoma of the breast	T2N0M0	Validation not TN	Positive	Positive	Negative	not TN
GSM1978908	Breast canc	61	Female	Caucasian	22	Post-Menopausal		Infiltrating ductal carcinoma of the breast	T1cN2M0	Validation not TN	Positive	Positive	Negative	not TN	Moderately Differentiated
GSM1978909	Breast canc	60	Female	Caucasian	41	Post-Menopausal		Infiltrating ductal carcinoma of the breast	T2N1M0	Validation not TN	Positive	Positive	Positive	not TN	Poorly Differentiated
GSM1978910	Breast canc	61	Female	Caucasian	26	Post-Menopausal		Infiltrating ductal carcinoma of the breast	T1N2M0	Validation not TN	Positive	Positive	Negative	not TN	Moderately Differentiated
GSM1978911	Breast canc	65	Female	Caucasian	28	Post-Menopausal		Infiltrating ductal carcinoma of the breast	T1cNXM0	Validation not TN	Positive	Positive	Negative	not TN	Moderately Differentiated
GSM1978912	Breast canc	68	Female	Caucasian	29	Post-Menopausal		Infiltrating ductal carcinoma of the breast	T2N0M0	Validation not TN	Positive	Positive	Negative	not TN	Moderately Differentiated
GSM1978913	Breast canc	46	Female	Caucasian	24	Pre-menopausal		Infiltrating ductal carcinoma of the breast	T2N0M0	Validation not TN	Positive	Positive	Negative	not TN	Poorly Differentiated
GSM1978914	Breast canc	53	Female	Caucasian	30			Infiltrating ductal carcinoma of the breast	T2N1M0	Validation not TN	Positive	Positive	Negative	not TN	Poorly Differentiated
GSM1978915	Breast canc		Female	Caucasian	26	Post-Menopausal		Infiltrating ductal carcinoma of the breast	T2N0M0	Validation not TN	Positive	Negative	Negative	not TN	Poorly Differentiated
GSM1978916	Breast canc	48	Female	Caucasian	37	Post-Menopausal		Infiltrating ductal carcinoma of the breast	T2N2M0	Validation not TN	Positive	Positive	Negative	not TN	Moderately Differentiated
GSM1978917	Breast canc	61	Female	Caucasian	36	Post-Menopausal		Infiltrating ductal carcinoma of the breast	T2N1M0	Validation not TN	Positive	Positive	Negative	not TN	Moderately Differentiated
GSM1978918	Breast canc	56	Female	Caucasian	25	Post-Menopausal		Infiltrating ductal carcinoma of the breast	T2N2M0	Validation not TN	Positive	Positive	Negative	not TN	Poorly Differentiated
GSM1978919	Breast canc	45	Female	Caucasian	29	Post-Menopausal		Infiltrating ductal carcinoma of the breast	T1N2M0	Validation not TN	Positive	Positive	Negative	not TN	Moderately Differentiated
GSM1978920	Breast canc	73	Female	Caucasian	25	Post-Menopausal		Infiltrating ductal carcinoma of the breast	T1NXMX	Validation not TN	Positive	Positive		not TN	Moderately Differentiated
GSM1978921	Breast canc	69	Female	Caucasian	34	Post-Menopausal		Infiltrating ductal carcinoma of the breast	T1N1MX	Validation not TN	Positive	Positive		not TN	Moderately Differentiated
GSM1978922	Breast canc	65	Female	Caucasian	31	Post-Menopausal		Infiltrating ductal carcinoma of the breast	T1N2MX	Validation not TN	Positive	Negative	Negative	not TN
GSM1978923	Breast canc	56	Female	Caucasian	24			Infiltrating ductal carcinoma of the breast	T2N1MX	Validation not TN	Positive	Positive	Positive	not TN	Poorly Differentiated
GSM1978924	Breast canc	79	Female	Caucasian				Infiltrating ductal carcinoma of the breast	T2N0M0	Validation not TN	Positive	Negative		not TN
GSM1978925	Breast canc	54	Female	Caucasian				Infiltrating ductal carcinoma of the breast	T1cN1M0	Validation not TN	Positive	Positive	Negative	not TN
GSM1978926	Breast canc	54	Female	Caucasian	28			Infiltrating ductal carcinoma of the breast	T2N1M0	Validation not TN	Positive	Positive		not TN
GSM1978927	Breast canc	52	Female	Caucasian	30	Pre-menopausal		Infiltrating ductal carcinoma of the breast	T2N1MX	Validation not TN	Positive	Positive		not TN
GSM1978928	Breast canc	75	Female	Caucasian	27	Pre-menopausal		Infiltrating ductal carcinoma of the breast	T2N0MX	Validation not TN	Positive	Positive	Negative	not TN	Moderately Differentiated
GSM1978929	Breast canc	42	Female	Caucasian	23			Infiltrating ductal carcinoma of the breast	T1N1M0	Validation not TN	Positive	Positive	Negative	not TN	Poorly Differentiated
GSM1978930	Breast canc	72	Female	Caucasian		Post-Menopausal		Infiltrating ductal carcinoma of the breast	T4N0MX	Validation not TN	Positive	Positive	Negative	not TN
GSM1978931	Breast canc	59	Female	Caucasian	33	Post-Menopausal		Infiltrating ductal carcinoma of the breast	T3N0MX	Validation not TN	Positive	Negative		not TN
GSM1978932	Breast canc	44	Female	Caucasian	22	Post-Menopausal		Infiltrating ductal carcinoma of the breast	T2N0MX	Validation not TN	Positive	Positive	Positive	not TN	Moderately Differentiated
GSM1978933	Breast canc	71	Female	Caucasian	32			Infiltrating ductal carcinoma of the breast	T2N0M0	Validation not TN	Positive	Negative		not TN
GSM1978934	Breast canc	56	Female	Caucasian	29	Menopausal		Infiltrating ductal carcinoma of the breast	T2NXM0	Validation not TN	Positive	Positive	Negative	not TN	Moderately Differentiated
GSM1978935	Breast canc	71	Female	Caucasian	28	Post-Menopausal		Infiltrating ductal carcinoma of the breast	T1NXM0	Validation not TN	Positive	Positive	Negative	not TN	Poorly Differentiated
GSM1978936	Breast canc	44	Female	Caucasian	26	Pre-menopausal		Infiltrating ductal carcinoma of the breast	T1NXM0	Validation not TN	Positive	Positive	Positive	not TN	Poorly Differentiated
GSM1978937	Breast canc	59	Female	Caucasian	24	Post-Menopausal		Infiltrating ductal carcinoma of the breast	T2N1M0	Validation not TN	Positive	Positive	Negative	not TN
GSM1978938	Breast canc	77	Female	Caucasian	33	Post-Menopausal		Infiltrating ductal carcinoma of the breast	T1N1MX	Validation not TN	Positive	Positive	Negative	not TN	Poorly Differentiated
GSM1978939	Breast canc	64	Female	Caucasian		Menopausal		Infiltrating ductal carcinoma of the breast	T2N1M0	Validation not TN	Positive	Positive		not TN	Moderately Differentiated
GSM1978940	Breast canc	46	Female	Caucasian		Unknown		Infiltrating ductal carcinoma of the breast	T1cN0M0	Validation not TN	Positive	Positive	Negative	not TN	Well Differentiated
GSM1978941	Breast canc	62	Female	Caucasian	40	Menopausal		Infiltrating ductal carcinoma of the breast	T2N1M0	Validation not TN	Positive	Positive		not TN	Moderately Differentiated
GSM1978942	Breast canc	69	Female	Caucasian		Menopausal		Infiltrating ductal carcinoma of the breast	T2N1M0	Validation not TN	Positive	Positive		not TN	Moderately Differentiated
GSM1978943	Breast canc	52	Female	Caucasian		Menopausal		Infiltrating ductal carcinoma of the breast	T2N1M0	Validation not TN	Positive	Positive	Negative	not TN	Moderately Differentiated
GSM1978944	Breast canc	68	Female	Caucasian		Menopausal		Infiltrating ductal carcinoma of the breast	T2N0M0	Validation not TN	Positive	Positive	Negative	not TN
GSM1978945	Breast canc	52	Female	Caucasian	25	Post-Menopausal		Infiltrating ductal carcinoma of the breast	T3N0M0	Validation not TN	Positive	Positive	Negative	not TN
GSM1978946	Breast canc	72	Female	Caucasian	28	Post-Menopausal		Infiltrating ductal carcinoma of the breast	T2N1MX	Validation not TN	Positive	Positive		not TN
GSM1978947	Breast canc	61	Female	Caucasian	32	Menopausal		Infiltrating ductal carcinoma of the breast	T1NXM0	Validation not TN	Positive	Positive	Negative	not TN	Moderately Differentiated
GSM1978948	Breast canc	69	Female	Caucasian	31	Post-Menopausal		Infiltrating ductal carcinoma of the breast	T2N1M0	Validation not TN	Positive	Positive		not TN	Moderately Differentiated
GSM1978949	Breast canc	71	Female	Caucasian	27	Post-Menopausal		Infiltrating ductal carcinoma of the breast	T1NXM0	Validation not TN	Positive	Positive	Negative	not TN	Moderately Differentiated

## Sheet: Sheet2
ID	tissue	age (years)	gender	race	body mass index	menopausal status	histology group	histology	ajcc stage (7th edition, 2010)	set	er	pr	her2	triple-negative status	tumor grade	tumor size	positive nodes	metastases	tnbc subtype
GSM1974567	Breast cancer	41	Female	Caucasian	29	Post-Menopausal	Infiltrating Ductal Carcinoma	Infiltrating Ductal Carcinoma	T1N0M0	Validation TN	Negative	Negative	Negative	TN	Poorly Differentiated	<=2cm	0	No mets	Basal-Like Immune-Activated (BLIA)
GSM1974568	Breast cancer	55	Female	Caucasian			Infiltrating Ductal Carcinoma	Infiltrating Ductal Carcinoma	T2N0M0	Validation TN	Negative	Negative	Negative	TN	Poorly Differentiated	2 - 5 cm	0	No mets	Mesenchymal (MES)
GSM1974569	Breast cancer	55	Female	Caucasian	31	Post-Menopausal	Infiltrating Ductal Carcinoma	Infiltrating Ductal Carcinoma	T1cN0M0	Validation TN	Negative	Negative	Negative	TN	Poorly Differentiated	<=2cm	0	No mets	Mesenchymal (MES)
GSM1974570	Breast cancer	65	Female	Caucasian	38	Post-Menopausal	Infiltrating Ductal Carcinoma	Infiltrating Ductal Carcinoma	T2N2MX	Validation TN	Negative	Negative	Negative	TN		2 - 5 cm	4-9		Mesenchymal (MES)
GSM1974571	Breast cancer	40	Female	Caucasian	22	Pre-Menopausal	Infiltrating Ductal Carcinoma	Infiltrating Ductal Carcinoma	T1NXMX	Validation TN	Negative	Negative	Negative	TN	Poorly Differentiated	<=2cm			Mesenchymal (MES)
GSM1974572	Breast cancer	66	Female	Caucasian	22	Post-Menopausal	Infiltrating Ductal Carcinoma	Infiltrating Ductal Carcinoma	T1cNXMX	Validation TN	Negative	Negative	Negative	TN	Poorly Differentiated	<=2cm			Basal-Like Immune-Suppressed (BLIS)
GSM1974573	Breast cancer	57	Female	Caucasian	38	Post-Menopausal	Infiltrating Ductal Carcinoma	Infiltrating Ductal Carcinoma	T1N0MX	Validation TN	Negative	Negative	Negative	TN		<=2cm	0		Mesenchymal (MES)
GSM1974575	Breast cancer	55	Female	Caucasian	32	Post-Menopausal	Infiltrating Ductal Carcinoma	Infiltrating Ductal Carcinoma	T4N2MX	Validation TN	Negative	Negative	Negative	TN		any size with direct extension	4-9		Mesenchymal (MES)
GSM1974576	Breast cancer	44	Female	Caucasian	44		Infiltrating Ductal Carcinoma	Infiltrating Ductal Carcinoma	T2N0MX	Validation TN	Negative	Negative	Negative	TN	Poorly Differentiated	2 - 5 cm	0		Mesenchymal (MES)
GSM1974577	Breast cancer	78	Female	Caucasian	28	Post-Menopausal	Infiltrating Ductal Carcinoma	Infiltrating Ductal Carcinoma	T2N1MX	Validation TN	Negative	Negative	Negative	TN	Moderately Differentiated	2 - 5 cm	1 - 3		Basal-Like Immune-Activated (BLIA)
GSM1974578	Breast cancer	54	Female	Caucasian	34		Infiltrating Ductal Carcinoma	Infiltrating Ductal Carcinoma	T2N1M0	Validation TN	Negative	Negative	Negative	TN		2 - 5 cm	1 - 3	No mets	Mesenchymal (MES)
GSM1974579	Breast cancer	71	Female	Caucasian	32	Post-Menopausal	Infiltrating Ductal Carcinoma	Infiltrating Ductal Carcinoma	T2N1M0	Validation TN	Negative	Negative	Negative	TN		2 - 5 cm	1 - 3	No mets	Mesenchymal (MES)
GSM1974580	Breast cancer	37	Female	Caucasian	23	Pre-Menopausal	Infiltrating Ductal Carcinoma	Infiltrating Ductal Carcinoma	T2N2MX	Validation TN	Negative	Negative	Negative	TN	Poorly Differentiated	2 - 5 cm	4-9		Mesenchymal (MES)
GSM1974581	Breast cancer	51	Female	Caucasian	23	Pre-Menopausal	Infiltrating Ductal Carcinoma	Infiltrating Ductal Carcinoma	T2N2M0	Validation TN	Negative	Negative	Negative	TN		2 - 5 cm	4-9	No mets	Mesenchymal (MES)
GSM1974582	Breast cancer	64	Female	Caucasian	56	Post-Menopausal	Infiltrating Ductal Carcinoma	Infiltrating Ductal Carcinoma	T2N0M0	Validation TN	Negative	Negative	Negative	TN		2 - 5 cm	0	No mets	Basal-Like Immune-Activated (BLIA)
GSM1974584	Breast cancer	58	Female	Caucasian	24	Post-Menopausal	Infiltrating Ductal Carcinoma	Infiltrating Ductal Carcinoma	T1NXM0	Validation TN	Negative	Negative	Negative	TN		<=2cm		No mets	Mesenchymal (MES)
GSM1974585	Breast cancer	64	Female	Caucasian	26	Post-Menopausal	Infiltrating Ductal Carcinoma	Infiltrating Ductal Carcinoma	T2NXM0	Validation TN	Negative	Negative	Negative	TN		2 - 5 cm		No mets	Basal-Like Immune-Activated (BLIA)
GSM1974589	Breast cancer	73	Female	Caucasian	30	Post-Menopausal	Infiltrating Ductal Carcinoma	Infiltrating Ductal Carcinoma	T1N0M0	Validation TN	Negative	Negative	Negative	TN	Poorly Differentiated	<=2cm	0	No mets	Mesenchymal (MES)
GSM1974590	Breast cancer	56	Female	Caucasian	34	Post-Menopausal	Infiltrating Ductal Carcinoma	Infiltrating Ductal Carcinoma	T2NXM0	Validation TN	Negative	Negative	Negative	TN	Poorly Differentiated	2 - 5 cm		No mets	Mesenchymal (MES)
GSM1974591	Breast cancer	43	Female	Caucasian	26	Pre-Menopausal	Infiltrating Ductal Carcinoma	Infiltrating Ductal Carcinoma	T2N0M0	Validation TN	Negative	Negative	Negative	TN	Poorly Differentiated	2 - 5 cm	0	No mets	Basal-Like Immune-Activated (BLIA)
GSM1974592	Breast cancer	67	Female	Caucasian	30	Post-Menopausal	Other Breast Cancer	Medullary Carcinoma	T2NXM0	Validation TN	Negative	Negative	Negative	TN		2 - 5 cm		No mets	Basal-Like Immune-Activated (BLIA)
GSM1974593	Breast cancer	43	Female	Caucasian	22	Pre-Menopausal	Infiltrating Ductal Carcinoma	Infiltrating Ductal Carcinoma	T2N2MX	Validation TN	Negative	Negative	Negative	TN		2 - 5 cm	4-9		Basal-Like Immune-Activated (BLIA)
GSM1974594	Breast cancer	69	Female	Caucasian	32	Post-Menopausal	Infiltrating Ductal Carcinoma	Infiltrating Ductal Carcinoma	T2N1MX	Validation TN	Negative	Negative	Negative	TN	Poorly Differentiated	2 - 5 cm	1 - 3		Luminal-AR (LAR)
GSM1974595	Breast cancer	54	Female	Caucasian	27	Menopausal	Other Breast Cancer	Medullary Carcinoma	T2N1MX	Validation TN	Negative	Negative	Negative	TN		2 - 5 cm	1 - 3		Basal-Like Immune-Activated (BLIA)
GSM1974596	Breast cancer	49	Female	Caucasian	22	Pre-Menopausal	Infiltrating Ductal Carcinoma	Infiltrating Ductal Carcinoma	T2NXM0	Validation TN	Negative	Negative	Negative	TN	Poorly Differentiated	2 - 5 cm		No mets	Mesenchymal (MES)
GSM1974597	Breast cancer	83	Female	Caucasian	22	Post-Menopausal	Infiltrating Ductal Carcinoma	Infiltrating Ductal Carcinoma	T1N0M0	Validation TN	Negative	Negative	Negative	TN	Moderately Differentiated	<=2cm	0	No mets	2 - 5 cm
GSM1974598	Breast cancer	50	Female	Caucasian			Infiltrating Ductal Carcinoma	Infiltrating Ductal Carcinoma	T2N0M0	Validation TN	Negative	Negative	Negative	TN	Moderately Differentiated	2 - 5 cm	0	No mets	Basal-Like Immune-Activated (BLIA)
GSM1974599	Breast cancer	44	Female	Caucasian	24	Menopausal	Infiltrating Ductal Carcinoma	Infiltrating Ductal Carcinoma	T2NXMX	Validation TN	Negative	Negative	Negative	TN		2 - 5 cm			Mesenchymal (MES)
GSM1974600	Breast cancer	68	Female	Caucasian	32	Post-Menopausal	Infiltrating Ductal Carcinoma	Infiltrating Ductal Carcinoma	T2NXMX	Validation TN	Negative	Negative	Negative	TN		2 - 5 cm			Basal-Like Immune-Activated (BLIA)
GSM1974601	Breast cancer	67	Female	Caucasian	30	Post-Menopausal	Infiltrating Ductal Carcinoma	Infiltrating Ductal Carcinoma	T2NXMX	Validation TN	Negative	Negative	Negative	TN	Poorly Differentiated	2 - 5 cm			Luminal-AR (LAR)
GSM1974602	Breast cancer	64	Female	Caucasian	22	Menopausal	Infiltrating Ductal Carcinoma	Infiltrating Ductal Carcinoma	T2N1M0	Validation TN	Negative	Negative	Negative	TN		2 - 5 cm	1 - 3	No mets	Basal-Like Immune-Activated (BLIA)
GSM1974603	Breast cancer	59	Female	Caucasian	44	Post-Menopausal	Infiltrating Ductal Carcinoma	Infiltrating Ductal Carcinoma	T2N1MX	Validation TN	Negative	Negative	Negative	TN	Poorly Differentiated	2 - 5 cm	1 - 3		Basal-Like Immune-Activated (BLIA)
GSM1974604	Breast cancer	47	Female	Caucasian	26	Pre-Menopausal	Infiltrating Ductal Carcinoma	Infiltrating Ductal Carcinoma	T2NXMX	Validation TN	Negative	Negative	Negative	TN	Poorly Differentiated	2 - 5 cm			Basal-Like Immune-Activated (BLIA)
GSM1974605	Breast cancer	68	Female	Caucasian	32	Post-Menopausal	Infiltrating Ductal Carcinoma	Infiltrating Ductal Carcinoma	T2NXM0	Validation TN	Negative	Negative	Negative	TN	Poorly Differentiated	2 - 5 cm		No mets	Basal-Like Immune-Activated (BLIA)
GSM1974606	Breast cancer	57	Female	Caucasian	32	Post-Menopausal	Infiltrating Ductal Carcinoma	Infiltrating Ductal Carcinoma	T1NXM0	Validation TN	Negative	Negative	Negative	TN	Poorly Differentiated	<=2cm		No mets	Mesenchymal (MES)
GSM1974607	Breast cancer	58	Female	Caucasian	25	Post-Menopausal	Infiltrating Ductal Carcinoma	Infiltrating Ductal Carcinoma	T2N0M0	Validation TN	Negative	Negative	Negative	TN	Poorly Differentiated	2 - 5 cm	0	No mets	Basal-Like Immune-Activated (BLIA)
GSM1974608	Breast cancer	48	Female	Caucasian	22	Pre-Menopausal	Infiltrating Ductal Carcinoma	Infiltrating Ductal Carcinoma	T2NXM0	Validation TN	Negative	Negative	Negative	TN	Poorly Differentiated	2 - 5 cm		No mets	Mesenchymal (MES)
GSM1974609	Breast cancer	57	Female	Caucasian	28	Post-Menopausal	Infiltrating Ductal Carcinoma	Infiltrating Ductal Carcinoma	T2NXMX	Validation TN	Negative	Negative	Negative	TN	Well Differentiated	2 - 5 cm			Mesenchymal (MES)
GSM1974610	Breast cancer	66	Female	Caucasian	22	Post-Menopausal	Infiltrating Ductal Carcinoma	Infiltrating Ductal Carcinoma	T1NXMX	Validation TN	Negative	Negative	Negative	TN	Moderately Differentiated	<=2cm			Luminal-AR (LAR)
GSM1974611	Breast cancer	39	Female	Caucasian	21	Pre-Menopausal	Infiltrating Ductal Carcinoma	Infiltrating Ductal Carcinoma	T2NXM0	Validation TN	Negative	Negative	Negative	TN	Poorly Differentiated	2 - 5 cm		No mets	Basal-Like Immune-Activated (BLIA)
GSM1974612	Breast cancer	71	Female	Caucasian	20	Post-Menopausal	Infiltrating Ductal Carcinoma	Infiltrating Ductal Carcinoma	T2N1M0	Validation TN	Negative	Negative	Negative	TN	Moderately Differentiated	2 - 5 cm	1 - 3	No mets	Mesenchymal (MES)
GSM1974613	Breast cancer	59	Female	Caucasian	26	Post-Menopausal	Infiltrating Ductal Carcinoma	Infiltrating Ductal Carcinoma	T2N0M0	Validation TN	Negative	Negative	Negative	TN	Poorly Differentiated	2 - 5 cm	0	No mets	Basal-Like Immune-Activated (BLIA)
GSM1974614	Breast cancer	67	Female	Caucasian	38	Post-Menopausal	Infiltrating Ductal Carcinoma	Infiltrating Ductal Carcinoma	T2N1M0	Validation TN	Negative	Negative	Negative	TN		2 - 5 cm	1 - 3	No mets	Basal-Like Immune-Activated (BLIA)
GSM1974615	Breast canc	49	Female	Caucasian	26	Pre-Menopausal	Infiltrating Ductal Carcinoma	Infiltrating Ductal Carcinoma	T4N1M0	Validation TN	Negative	Negative	Negative	TN	Poorly Differentiated	any size with direct extension	1 - 3	No mets	Basal-Like Immune-Activated (BLIA)
GSM1974616	Breast canc	48	Female	Caucasian			Infiltrating Ductal Carcinoma	Infiltrating Ductal Carcinoma	T2N0M0	Validation TN	Negative	Negative	Negative	TN	Poorly Differentiated	2 - 5 cm	0	No mets	Luminal-AR (LAR)
GSM1974617	Breast canc	74	Female	Caucasian	29	Post-Menopausal	Infiltrating Ductal Carcinoma	Infiltrating Ductal Carcinoma	T1N0MX	Validation TN	Negative	Negative	Negative	TN	Moderately Differentiated	<=2cm	0		Basal-Like Immune-Activated (BLIA)
GSM1974618	Breast canc	70	Female	Caucasian	16	Post-Menopausal	Infiltrating Ductal Carcinoma	Infiltrating Ductal Carcinoma	T3N0M0	Validation TN	Negative	Negative	Negative	TN	Poorly Differentiated	>5cm	0	No mets	Basal-Like Immune-Activated (BLIA)
GSM1974619	Breast canc	75	Female	Caucasian	25	Post-Menopausal	Infiltrating Ductal Carcinoma	Infiltrating Ductal Carcinoma	T2N0M0	Validation TN	Negative	Negative	Negative	TN		2 - 5 cm	0	No mets	Basal-Like Immune-Activated (BLIA)
GSM1974620	Breast canc	26	Female	Caucasian	19		Infiltrating Ductal Carcinoma	Infiltrating Ductal Carcinoma	T4bN2M0	Validation TN	Negative	Negative	Negative	TN	Poorly Differentiated	any size with direct extension	4-9	No mets	Basal-Like Immune-Activated (BLIA)
GSM1974621	Breast canc	55	Female	Caucasian	29		Infiltrating Ductal Carcinoma	Infiltrating Ductal Carcinoma	T1N0M0	Validation TN	Negative	Negative	Negative	TN	Moderately Differentiated	<=2cm	0	No mets	Basal-Like Immune-Activated (BLIA)
GSM1974622	Breast canc	59	Female	Caucasian	24	Post-Menopausal	Infiltrating Ductal Carcinoma	Infiltrating Ductal Carcinoma	T2N3M0	Validation TN	Negative	Negative	Negative	TN		2 - 5 cm	>=10	No mets	Luminal-AR (LAR)
GSM1974623	Breast canc	48	Female	Caucasian	30	Pre-Menopausal	Infiltrating Ductal Carcinoma	Infiltrating Ductal Carcinoma	T1N0M0	Validation TN	Negative	Negative	Negative	TN	Poorly Differentiated	<=2cm	0	No mets	Basal-Like Immune-Activated (BLIA)
GSM1974624	Breast canc	56	Female	Caucasian	25	Post-Menopausal	Infiltrating Ductal Carcinoma	Infiltrating Ductal Carcinoma	T2N0M0	Validation TN	Negative	Negative	Negative	TN		2 - 5 cm	0	No mets	Basal-Like Immune-Activated (BLIA)
GSM1974625	Breast canc	57	Female	Caucasian	43	Post-Menopausal	Infiltrating Ductal Carcinoma	Infiltrating Ductal Carcinoma	T2N1M0	Validation TN	Negative	Negative	Negative	TN		2 - 5 cm	1 - 3	No mets	Luminal-AR (LAR)
GSM1974626	Breast canc	47	Female	Caucasian	34	Menopausal	Infiltrating Ductal Carcinoma	Infiltrating Ductal Carcinoma	T1N1M0	Validation TN	Negative	Negative	Negative	TN		<=2cm	1 - 3	No mets	Basal-Like Immune-Activated (BLIA)
GSM1974627	Breast canc	38	Female	Caucasian	28	Pre-Menopausal	Infiltrating Ductal Carcinoma	Infiltrating Ductal Carcinoma	T2N1M0	Validation TN	Negative	Negative	Negative	TN		2 - 5 cm	1 - 3	No mets	Mesenchymal (MES)
GSM1974628	Breast canc	48	Female	Caucasian	21	Pre-Menopausal	Infiltrating Ductal Carcinoma	Infiltrating Ductal Carcinoma	T2N0M0	Validation TN	Negative	Negative	Negative	TN	Poorly Differentiated	2 - 5 cm	0	No mets	Basal-Like Immune-Activated (BLIA)
GSM1974629	Breast canc	64	Female	Caucasian	20	Post-Menopausal	Infiltrating Ductal Carcinoma	Infiltrating Ductal Carcinoma	T2N0M0	Validation TN	Negative	Negative	Negative	TN	Poorly Differentiated	2 - 5 cm	0	No mets	Mesenchymal (MES)
GSM1974630	Breast canc	61	Female	Caucasian	27	Post-Menopausal	Infiltrating Ductal Carcinoma	Infiltrating Ductal Carcinoma	T1N0M0	Validation TN	Negative	Negative	Negative	TN		<=2cm	0	No mets	Basal-Like Immune-Activated (BLIA)
GSM1974631	Breast canc	50	Female	Caucasian	33	Menopausal	Infiltrating Ductal Carcinoma	Infiltrating Ductal Carcinoma	T1N0M0	Validation TN	Negative	Negative	Negative	TN	Moderately Differentiated	<=2cm	0	No mets	Basal-Like Immune-Activated (BLIA)
GSM1974632	Breast canc	48	Female	Caucasian		Pre-Menopausal	Infiltrating Ductal Carcinoma	Infiltrating Ductal Carcinoma	T2N3MX	Validation TN	Negative	Negative	Negative	TN	Poorly Differentiated	2 - 5 cm	>=10		Mesenchymal (MES)
GSM1974633	Breast canc	32	Female	Caucasian		Pre-Menopausal	Infiltrating Ductal Carcinoma	Infiltrating Ductal Carcinoma	T1cN0MX	Validation TN	Negative	Negative	Negative	TN		<=2cm	0		Basal-Like Immune-Activated (BLIA)
GSM1974634	Breast canc	41	Female	Caucasian		Pre-Menopausal	Adenocarcinoma/Carcinoma, NOS	Adenocarcinoma of the breast	T1cN0MX	Validation TN	Negative	Negative	Negative	TN	Moderately Differentiated	<=2cm	0		Basal-Like Immune-Activated (BLIA)
GSM1974635	Breast canc	66	Female	Caucasian	29	Post-Menopausal	Infiltrating Ductal Carcinoma	Infiltrating Ductal Carcinoma	T2N1M0	Validation TN	Negative	Negative	Negative	TN	Well Differentiated	2 - 5 cm	1 - 3	No mets	Mesenchymal (MES)
GSM1974636	Breast canc	39	Female	Asian			Infiltrating Ductal Carcinoma	Infiltrating Ductal Carcinoma	T2N0M0	Validation TN	Negative	Negative	Negative	TN		2 - 5 cm	0	No mets	Basal-Like Immune-Activated (BLIA)
GSM1974637	Breast canc	61	Female	Caucasian	28	Post-Menopausal	Infiltrating Ductal Carcinoma	Infiltrating Ductal Carcinoma	T2NXMX	Validation TN	Negative	Negative	Negative	TN	Moderately Differentiated	2 - 5 cm			Luminal-AR (LAR)
GSM1974638	Breast canc	60	Female	Caucasian	26	Post-Menopausal	Infiltrating Ductal Carcinoma	Infiltrating Ductal Carcinoma	T2N3M0	Validation TN	Negative	Negative	Negative	TN		2 - 5 cm	>=10	No mets	Luminal-AR (LAR)
GSM1974639	Breast canc	55	Female	Caucasian	30	Post-Menopausal	Infiltrating Ductal Carcinoma	Infiltrating Ductal Carcinoma	T4bN3M0	Validation TN	Negative	Negative	Negative	TN		any size with direct extension	>=10	No mets	Luminal-AR (LAR)
GSM1974640	Breast canc	35	Female	Caucasian	24	Pre-Menopausal	Infiltrating Ductal Carcinoma	Infiltrating Ductal Carcinoma	T2NXMX	Validation TN	Negative	Negative	Negative	TN	Poorly Differentiated	2 - 5 cm			Basal-Like Immune-Activated (BLIA)
GSM1974641	Breast canc	58	Female	Caucasian	27	Post-Menopausal	Infiltrating Ductal Carcinoma	Infiltrating Ductal Carcinoma	T2N0M0	Validation TN	Negative	Negative	Negative	TN	Moderately Differentiated	2 - 5 cm	0	No mets	Luminal-AR (LAR)
GSM1974642	Breast canc	48	Female	Caucasian		Pre-Menopausal	Infiltrating Ductal Carcinoma	Infiltrating Ductal Carcinoma	T2N0MX	Validation TN	Negative	Negative	Negative	TN		2 - 5 cm	0		Basal-Like Immune-Activated (BLIA)
GSM1974643	Breast canc	80	Female	Caucasian	20	Post-Menopausal	Infiltrating Ductal Carcinoma	Infiltrating Ductal Carcinoma	T2NXM0	Validation TN	Negative	Negative	Negative	TN	Moderately Differentiated	2 - 5 cm		No mets	Luminal-AR (LAR)
GSM1974644	Breast canc	58	Female	Caucasian	29	Post-Menopausal	Infiltrating Ductal Carcinoma	Infiltrating Ductal Carcinoma	T1cNXM0	Validation TN	Negative	Negative	Negative	TN	Moderately Differentiated	<=2cm		No mets	Luminal-AR (LAR)
GSM1974645	Breast canc	53	Female	Caucasian	26	Menopausal	Infiltrating Ductal Carcinoma	Infiltrating Ductal Carcinoma	T2NXM0	Validation TN	Negative	Negative	Negative	TN	Moderately Differentiated	2 - 5 cm		No mets	Luminal-AR (LAR)
GSM1974646	Breast canc	64	Female	Caucasian	29	Post-Menopausal	Infiltrating Ductal Carcinoma	Infiltrating Ductal Carcinoma	T2N0M0	Validation TN	Negative	Negative	Negative	TN	Poorly Differentiated	2 - 5 cm	0	No mets	Basal-Like Immune-Activated (BLIA)
GSM1974647	Breast canc	45	Female	Caucasian	19		Adenocarcinoma/Carcinoma, NOS	Invasive mammary carcinoma	T2N2aM0	Validation TN	Negative	Negative	Negative	TN	Poorly Differentiated	2 - 5 cm	4-9	No mets	Basal-Like Immune-Activated (BLIA)
GSM1974648	Breast canc	48	Female	Caucasian	26		Infiltrating Ductal Carcinoma	Infiltrating Ductal Carcinoma	T1cN0M0	Validation TN	Negative	Negative	Negative	TN	Poorly Differentiated	<=2cm	0	No mets	Mesenchymal (MES)
GSM1974649	Breast canc	50	Female	Caucasian	33	Post-Menopausal	Adenocarcinoma/Carcinoma, NOS	Invasive carcinoma of the breast with neuroendocrine features	T2NXM0	Validation TN	Negative	Negative	Negative	TN	Poorly Differentiated	2 - 5 cm		No mets	Basal-Like Immune-Activated (BLIA)
GSM1974650	Breast canc	43	Female	Caucasian	36	Pre-Menopausal	Infiltrating Ductal Carcinoma	Infiltrating Ductal Carcinoma	T2N0M0	Validation TN	Negative	Negative	Negative	TN	Poorly Differentiated	2 - 5 cm	0	No mets	Basal-Like Immune-Activated (BLIA)
GSM1974651	Breast canc	69	Female	Caucasian	31	Post-Menopausal	Infiltrating Ductal Carcinoma	Infiltrating Ductal Carcinoma	T2N0M1	Validation TN	Negative	Negative	Negative	TN	Moderately Differentiated	2 - 5 cm	0	Mets found	Basal-Like Immune-Activated (BLIA)
GSM1974652	Breast canc	45	Female	Caucasian	22	Pre-Menopausal	Infiltrating Ductal Carcinoma	Infiltrating Ductal Carcinoma	T2N2M0	Validation TN	Negative	Negative	Negative	TN	Poorly Differentiated	2 - 5 cm	4-9	No mets	Luminal-AR (LAR)
GSM1974653	Breast canc	76	Female	Caucasian	28		Infiltrating Ductal Carcinoma	Infiltrating Ductal Carcinoma	T1cN0M0	Validation TN	Negative	Negative	Negative	TN	Poorly Differentiated	<=2cm	0	No mets	Basal-Like Immune-Activated (BLIA)
GSM1974654	Breast canc	55	Female	Asian			Infiltrating Ductal Carcinoma	Infiltrating Ductal Carcinoma	T2N1aM0	Validation TN	Negative	Negative	Negative	TN	Poorly Differentiated	2 - 5 cm	1 - 3	No mets	Mesenchymal (MES)
GSM1974655	Breast canc	42	Female	Caucasian		Pre-Menopausal	Infiltrating Ductal Carcinoma	Infiltrating Ductal Carcinoma	T3N0MX	Validation TN	Negative	Negative	Negative	TN	Moderately Differentiated	>5cm	0		Mesenchymal (MES)
GSM1974656	Breast canc	57	Female	Caucasian	38	Post-Menopausal	Infiltrating Ductal Carcinoma	Infiltrating Ductal Carcinoma	T2N2M0	Validation TN	Negative	Negative	Negative	TN	Poorly Differentiated	2 - 5 cm	4-9	No mets	Basal-Like Immune-Activated (BLIA)
GSM1974657	Breast canc	70	Female	Caucasian	24	Post-Menopausal	Infiltrating Ductal Carcinoma	Infiltrating Ductal Carcinoma	T2N1MO	Validation TN	Negative	Negative	Negative	TN	Moderately Differentiated	2 - 5 cm	1 - 3	No mets	Basal-Like Immune-Activated (BLIA)
GSM1974658	Breast canc	73	Female	Caucasian	25	Post-Menopausal	Infiltrating Ductal Carcinoma	Infiltrating Ductal Carcinoma	T1cN0M0	Validation TN	Negative	Negative	Negative	TN	Poorly Differentiated	<=2cm	0	No mets	Basal-Like Immune-Activated (BLIA)
GSM1974659	Breast canc	42	Female	Caucasian	29	Pre-Menopausal	Infiltrating Ductal Carcinoma	Infiltrating Ductal Carcinoma	TXNXMX	Validation TN	Negative	Negative	Negative	TN	Poorly Differentiated				Basal-Like Immune-Activated (BLIA)
GSM1974660	Breast canc	42	Female	Caucasian	32	Pre-Menopausal	Infiltrating Ductal Carcinoma	Infiltrating Ductal Carcinoma	TXNXMX	Validation TN	Negative	Negative	Negative	TN	Poorly Differentiated				Basal-Like Immune-Activated (BLIA)
GSM1974661	Breast canc	38	Female	Caucasian	25	Pre-Menopausal	Infiltrating Ductal Carcinoma	Infiltrating Ductal Carcinoma	T2N0M0	Validation TN	Negative	Negative	Negative	TN	Moderately Differentiated	2 - 5 cm	0	No mets	Basal-Like Immune-Activated (BLIA)
GSM1974662	Breast canc	53	Female	Caucasian		Post-Menopausal	Infiltrating Ductal Carcinoma	Infiltrating Ductal Carcinoma	T2N1M0	Validation TN	Negative	Negative	Negative	TN	Moderately Differentiated	2 - 5 cm	1 - 3	No mets	Basal-Like Immune-Activated (BLIA)
GSM1974663	Breast canc	36	Female	Caucasian		Pre-Menopausal	Infiltrating Ductal Carcinoma	Infiltrating Ductal Carcinoma	T4bN2M0	Validation TN	Negative	Negative	Negative	TN	Moderately Differentiated	any size with direct extension	4-9	No mets	Luminal-AR (LAR)
GSM1974664	Breast canc	47	Female	Caucasian	24	Pre-Menopausal	Infiltrating Ductal Carcinoma	Infiltrating Ductal Carcinoma	T1cN0M0	Validation TN	Negative	Negative	Negative	TN	Poorly Differentiated	<=2cm	0	No mets	Basal-Like Immune-Activated (BLIA)
GSM1974665	Breast canc	56	Female	Caucasian	25		Infiltrating Ductal Carcinoma	Infiltrating Ductal Carcinoma	T2N3M0	Validation TN	Negative	Negative	Negative	TN	Poorly Differentiated	2 - 5 cm	>=10	No mets	Basal-Like Immune-Activated (BLIA)
GSM1974666	Breast canc	70	Female	Caucasian	30		Infiltrating Ductal Carcinoma	Infiltrating Ductal Carcinoma	T2N3M0	Validation TN	Negative	Negative	Negative	TN	Poorly Differentiated	2 - 5 cm	>=10	No mets	Mesenchymal (MES)
GSM1974667	Breast canc	72	Female	Caucasian	24		Infiltrating Ductal Carcinoma	Infiltrating Ductal Carcinoma	T2N0M0	Validation TN	Negative	Negative	Negative	TN	Poorly Differentiated	2 - 5 cm	0	No mets	Basal-Like Immune-Activated (BLIA)
GSM1974668	Breast canc	44	Female	Caucasian	32	Post-Menopausal	Infiltrating Ductal Carcinoma	Infiltrating Ductal Carcinoma	T2N0M0	Validation TN	Negative	Negative	Negative	TN	Poorly Differentiated	2 - 5 cm	0	No mets	Basal-Like Immune-Activated (BLIA)
GSM1974669	Breast canc	51	Female	Caucasian	31	Pre-Menopausal	Infiltrating Ductal Carcinoma	Infiltrating Ductal Carcinoma	T2N0M0	Validation TN	Negative	Negative	Negative	TN	Poorly Differentiated	2 - 5 cm	0	No mets	Basal-Like Immune-Activated (BLIA)
GSM1974670	Breast canc	70	Female	Caucasian	30	Post-Menopausal	Infiltrating Ductal Carcinoma	Infiltrating Ductal Carcinoma	T2N3M0	Validation TN	Negative	Negative	Negative	TN	Poorly Differentiated	2 - 5 cm	>=10	No mets	Basal-Like Immune-Activated (BLIA)
GSM1974671	Breast canc	65	Female	Caucasian	38	Post-Menopausal	Adenocarcinoma/Carcinoma, NOS	Adenocarcinoma/Carcinoma, NOS (Probable infiltrating ductal carcinoma)	T1N0M0	Validation TN	Negative	Negative	Negative	TN	Poorly Differentiated	<=2cm	0	No mets	Basal-Like Immune-Activated (BLIA)
GSM1974672	Breast canc	45	Female	Caucasian	23	Pre-Menopausal	Infiltrating Ductal Carcinoma	Infiltrating Ductal Carcinoma	T2N1MX	Validation TN	Negative	Negative	Negative	TN		2 - 5 cm	1 - 3		Mesenchymal (MES)
GSM1974673	Breast canc	62	Female	Caucasian	30	Post-Menopausal	Infiltrating Ductal Carcinoma	Infiltrating Ductal Carcinoma	T2N0M0	Discovery TN	Negative	Negative	Negative	TN	Moderately Differentiated	2 - 5 cm	0	No mets	Luminal-AR (LAR)
GSM1974674	Breast canc	32	Female	Caucasian	22	Pre-Menopausal	Infiltrating Ductal Carcinoma	Infiltrating Ductal Carcinoma	T2NXM0	Discovery TN	Negative	Negative	Negative	TN	Moderately Differentiated	2 - 5 cm		No mets	Luminal-AR (LAR)
GSM1974675	Breast canc	38	Female	Caucasian			Infiltrating Ductal Carcinoma	Infiltrating Ductal Carcinoma	T2N1MX	Discovery TN	Negative	Negative	Negative	TN	Poorly Differentiated	2 - 5 cm	1 - 3		Basal-Like Immune-Activated (BLIA)
GSM1974676	Breast canc	43	Female	Caucasian			Infiltrating Ductal Carcinoma	Infiltrating Ductal Carcinoma	T3N0MX	Discovery TN	Negative	Negative	Negative	TN	Well Differentiated	>5cm	0		Luminal-AR (LAR)
GSM1974677	Breast canc	32	Female	Caucasian			Infiltrating Ductal Carcinoma	Infiltrating Ductal Carcinoma	T2N1MX	Discovery TN	Negative	Negative	Negative	TN	Poorly Differentiated	2 - 5 cm	1 - 3		Luminal-AR (LAR)
GSM1974678	Breast canc	49	Female	Caucasian			Infiltrating Ductal Carcinoma	Infiltrating Ductal Carcinoma	T2N0MX	Discovery TN	Negative	Negative	Negative	TN	Poorly Differentiated	2 - 5 cm	0		Basal-Like Immune-Activated (BLIA)
GSM1974679	Breast canc	50	Female	Caucasian			Infiltrating Ductal Carcinoma	Infiltrating Ductal Carcinoma	T2N2MX	Discovery TN	Negative	Negative	Negative	TN	Poorly Differentiated	2 - 5 cm	4-9		Basal-Like Immune-Activated (BLIA)
GSM1974680	Breast canc	86	Female	Caucasian	25	Post-Menopausal	Infiltrating Ductal Carcinoma	Infiltrating Ductal Carcinoma	T2N0M1	Discovery TN	Negative	Negative	Negative	TN	Poorly Differentiated	2 - 5 cm	0	Mets found	Basal-Like Immune-Activated (BLIA)
GSM1974681	Breast canc	66	Female	Caucasian	26	Post-Menopausal	Infiltrating Ductal Carcinoma	Infiltrating Ductal Carcinoma	T1cN0M0	Discovery TN	Negative	Negative	Negative	TN	Moderately Differentiated	<=2cm	0	No mets	Luminal-AR (LAR)
GSM1974682	Breast canc	69	Female	Caucasian			Infiltrating Ductal Carcinoma	Infiltrating Ductal Carcinoma	T3N3M0	Discovery TN	Negative	Negative	Negative	TN	Poorly Differentiated	>5cm	>=10	No mets	Basal-Like Immune-Activated (BLIA)
GSM1974683	Breast canc	60	Female	Caucasian	26	Post-Menopausal	Infiltrating Ductal Carcinoma	Infiltrating Ductal Carcinoma	T3N0MX	Discovery TN	Negative	Negative	Negative	TN	Moderately Differentiated	>5cm	0		Basal-Like Immune-Activated (BLIA)
GSM1974684	Breast canc	47	Female	Caucasian	24	Post-Menopausal	Adenocarcinoma/Carcinoma, NOS	Invasive carcinoma of the breast	T3N1MX	Discovery TN	Negative	Negative	Negative	TN	Poorly Differentiated	>5cm	1 - 3		Mesenchymal (MES)
GSM1974685	Breast canc	57	Female	Caucasian	24	Post-Menopausal	Infiltrating Ductal Carcinoma	Infiltrating Ductal Carcinoma	T2N1M0	Discovery TN	Negative	Negative	Negative	TN	Poorly Differentiated	2 - 5 cm	1 - 3	No mets	Luminal-AR (LAR)
GSM1974686	Breast canc	44	Female	Caucasian			Infiltrating Ductal Carcinoma	Infiltrating Ductal Carcinoma	T2N0MX	Discovery TN	Negative	Negative	Negative	TN	Poorly Differentiated	2 - 5 cm	0		Basal-Like Immune-Activated (BLIA)
GSM1974687	Breast canc	45	Female	Caucasian		Pre-Menopausal	Infiltrating Ductal Carcinoma	Infiltrating Ductal Carcinoma	T2N2M0	Discovery TN	Negative	Negative	Negative	TN	Poorly Differentiated	2 - 5 cm	4-9	No mets	Basal-Like Immune-Activated (BLIA)
GSM1974688	Breast canc	32	Female	Caucasian		Pre-Menopausal	Infiltrating Ductal Carcinoma	Infiltrating Ductal Carcinoma	T2N1M0	Discovery TN	Negative	Negative	Negative	TN	Moderately Differentiated	2 - 5 cm	1 - 3	No mets	Luminal-AR (LAR)
GSM1974689	Breast canc	62	Female	Caucasian		Post-Menopausal	Infiltrating Ductal Carcinoma	Infiltrating Ductal Carcinoma	T4bN1M0	Discovery TN	Negative	Negative	Negative	TN	Moderately Differentiated	any size with direct extension	1 - 3	No mets	Luminal-AR (LAR)
GSM1974690	Breast canc	48	Female	Asian/Pacific Islander	20	Pre-Menopausal	Infiltrating Ductal Carcinoma	Infiltrating Ductal Carcinoma	T2N1MX	Discovery TN	Negative	Negative	Negative	TN	Moderately Differentiated	2 - 5 cm	1 - 3		Basal-Like Immune-Activated (BLIA)
GSM1974691	Breast canc	36	Female	Asian/Pacific Islander	17	Pre-Menopausal	Infiltrating Ductal Carcinoma	Infiltrating Ductal Carcinoma	T2NXMX	Discovery TN	Negative	Negative	Negative	TN	Poorly Differentiated	2 - 5 cm			Basal-Like Immune-Activated (BLIA)
GSM1974692	Breast canc	53	Female	Caucasian	21	Post-Menopausal	Infiltrating Ductal Carcinoma	Infiltrating Ductal Carcinoma	T2N0M0	Discovery TN	Negative	Negative	Negative	TN	Poorly Differentiated	2 - 5 cm	0	No mets	Basal-Like Immune-Activated (BLIA)
GSM1974693	Breast canc	39	Female	Caucasian	25	Pre-Menopausal	Infiltrating Ductal Carcinoma	Infiltrating Ductal Carcinoma	T2N0M0	Discovery TN	Negative	Negative	Negative	TN	Poorly Differentiated	2 - 5 cm	0	No mets	Basal-Like Immune-Activated (BLIA)
GSM1974694	Breast canc	44	Female		22	Post-Menopausal	Infiltrating Ductal Carcinoma	Infiltrating Ductal Carcinoma	T2N0M0	Discovery TN	Negative	Negative	Negative	TN	Poorly Differentiated	2 - 5 cm	0	No mets	Mesenchymal (MES)
GSM1974695	Breast canc	43	Female	Caucasian	30	Pre-Menopausal	Infiltrating Ductal Carcinoma	Infiltrating Ductal Carcinoma	T3N1M0	Discovery TN	Negative	Negative	Negative	TN	Poorly Differentiated	>5cm	1 - 3	No mets	Basal-Like Immune-Activated (BLIA)
GSM1974696	Breast canc	67	Female	Caucasian	29	Post-Menopausal	Infiltrating Ductal Carcinoma	Infiltrating Ductal Carcinoma	T1cN0M0	Discovery TN	Negative	Negative	Negative	TN	Poorly Differentiated	<=2cm	0	No mets	Basal-Like Immune-Activated (BLIA)
GSM1974697	Breast canc	80	Female	Caucasian	21	Post-Menopausal	Infiltrating Ductal Carcinoma	Infiltrating Ductal Carcinoma	T2N0M0	Discovery TN	Negative	Negative	Negative	TN		2 - 5 cm	0	No mets	Basal-Like Immune-Activated (BLIA)
GSM1974698	Breast canc	65	Female	Caucasian	28	Post-Menopausal	Infiltrating Ductal Carcinoma	Infiltrating Ductal Carcinoma	T2NXM0	Discovery TN	Negative	Negative	Negative	TN	Poorly Differentiated	2 - 5 cm		No mets	Basal-Like Immune-Activated (BLIA)
GSM1974699	Breast canc	46	Female	Caucasian	27	Pre-Menopausal	Infiltrating Ductal Carcinoma	Infiltrating Ductal Carcinoma	T2NXM0	Discovery TN	Negative	Negative	Negative	TN	Poorly Differentiated	2 - 5 cm		No mets	Basal-Like Immune-Activated (BLIA)
GSM1974700	Breast canc	54	Female	Caucasian	32	Post-Menopausal	Infiltrating Ductal Carcinoma	Infiltrating Ductal Carcinoma	T2N0M0	Discovery TN	Negative	Negative	Negative	TN	Poorly Differentiated	2 - 5 cm	0	No mets	Basal-Like Immune-Activated (BLIA)
GSM1974701	Breast canc	51	Female	Caucasian	29		Infiltrating Ductal Carcinoma	Infiltrating Ductal Carcinoma	T1cN1M0	Discovery TN	Negative	Negative	Negative	TN	Poorly Differentiated	<=2cm	1 - 3	No mets	Basal-Like Immune-Activated (BLIA)
GSM1974702	Breast canc	46	Female	Caucasian	36	Pre-Menopausal	Infiltrating Ductal Carcinoma	Infiltrating Ductal Carcinoma	T2N0M0	Discovery TN	Negative	Negative	Negative	TN	Poorly Differentiated	2 - 5 cm	0	No mets	Basal-Like Immune-Activated (BLIA)
GSM1974703	Breast canc	73	Female	Caucasian	36	Post-Menopausal	Infiltrating Ductal Carcinoma	Infiltrating Ductal Carcinoma	T2N1M0	Discovery TN	Negative	Negative	Negative	TN	Poorly Differentiated	2 - 5 cm	1 - 3	No mets	Mesenchymal (MES)
GSM1974704	Breast canc	73	Female	Caucasian	25		Infiltrating Ductal Carcinoma	Infiltrating Ductal Carcinoma	T2N0M0	Discovery TN	Negative	Negative	Negative	TN	Poorly Differentiated	2 - 5 cm	0	No mets	Basal-Like Immune-Activated (BLIA)
GSM1974705	Breast canc	39	Female	Caucasian	20	Post-Menopausal	Infiltrating Ductal Carcinoma	Infiltrating Ductal Carcinoma	T2N0M0	Discovery TN	Negative	Negative	Negative	TN	Poorly Differentiated	2 - 5 cm	0	No mets	Basal-Like Immune-Activated (BLIA)
GSM1974706	Breast canc	49	Female	Caucasian	24	Pre-Menopausal	Infiltrating Ductal Carcinoma	Infiltrating Ductal Carcinoma	T2N1M0	Discovery TN	Negative	Negative	Negative	TN	Moderately Differentiated	2 - 5 cm	1 - 3	No mets	Luminal-AR (LAR)
GSM1974707	Breast canc	51	Female	Caucasian	27	Post-Menopausal	Infiltrating Ductal Carcinoma	Infiltrating Ductal Carcinoma	T2N1M0	Discovery TN	Negative	Negative	Negative	TN	Poorly Differentiated	2 - 5 cm	1 - 3	No mets	Basal-Like Immune-Activated (BLIA)
GSM1974708	Breast canc	39	Female	Caucasian	27	Pre-Menopausal	Infiltrating Ductal Carcinoma	Infiltrating Ductal Carcinoma	T2N0M0	Discovery TN	Negative	Negative	Negative	TN	Poorly Differentiated	2 - 5 cm	0	No mets	Basal-Like Immune-Activated (BLIA)
GSM1974709	Breast canc	42	Female	Caucasian	46	Pre-Menopausal	Infiltrating Ductal Carcinoma	Infiltrating Ductal Carcinoma	T3N1M0	Discovery TN	Negative	Negative	Negative	TN	Poorly Differentiated	>5cm	1 - 3	No mets	Basal-Like Immune-Activated (BLIA)
GSM1974710	Breast canc	54	Female	Caucasian	23	Post-Menopausal	Infiltrating Ductal Carcinoma	Infiltrating Ductal Carcinoma	T2N0M0	Discovery TN	Negative	Negative	Negative	TN	Poorly Differentiated	2 - 5 cm	0	No mets	Basal-Like Immune-Activated (BLIA)
GSM1974711	Breast canc	69	Female	Caucasian	29	Post-Menopausal	Infiltrating Ductal Carcinoma	Infiltrating Ductal Carcinoma	T2N0M0	Discovery TN	Negative	Negative	Negative	TN	Moderately Differentiated	2 - 5 cm	0	No mets	Basal-Like Immune-Activated (BLIA)
GSM1974712	Breast canc	75	Female	Asian/Pacific Islander	18	Post-Menopausal	Infiltrating Ductal Carcinoma	Infiltrating Ductal Carcinoma	TXN1M0	Discovery TN	Negative	Negative	Negative	TN	Poorly Differentiated	any size with direct extension	0	No mets	Basal-Like Immune-Activated (BLIA)
GSM1974713	Breast canc	35	Female	Caucasian	25	Pre-Menopausal	Infiltrating Ductal Carcinoma	Infiltrating Ductal Carcinoma	T4bN0M0	Discovery TN	Negative	Negative	Negative	TN	Poorly Differentiated	2 - 5 cm	>=10	No mets	Mesenchymal (MES)
GSM1974714	Breast canc	38	Female	Caucasian	35	Pre-Menopausal	Infiltrating Ductal Carcinoma	Infiltrating Ductal Carcinoma	T2N3M0	Discovery TN	Negative	Negative	Negative	TN	Poorly Differentiated	2 - 5 cm			Basal-Like Immune-Activated (BLIA)
GSM1974715	Breast canc	49	Female	Caucasian	33	Pre-Menopausal	Infiltrating Ductal Carcinoma	Infiltrating Ductal Carcinoma	T2NXMX	Discovery TN	Negative	Negative	Negative	TN	Poorly Differentiated	2 - 5 cm			Luminal-AR (LAR)
GSM1974716	Breast canc	57	Female	Caucasian	35	Post-Menopausal	Infiltrating Ductal Carcinoma	Infiltrating Ductal Carcinoma	T2NXMX	Discovery TN	Negative	Negative	Negative	TN	Poorly Differentiated	2 - 5 cm	1 - 3	No mets	Mesenchymal (MES)
GSM1974717	Breast canc	65	Female	Asian/Pacific Islander		Post-Menopausal	Infiltrating Ductal Carcinoma	Infiltrating Ductal Carcinoma	T2N1M0	Discovery TN	Negative	Negative	Negative	TN	Poorly Differentiated	2 - 5 cm		No mets	Basal-Like Immune-Activated (BLIA)
GSM1974718	Breast canc	48	Female	Caucasian	25	Pre-Menopausal	Infiltrating Ductal Carcinoma	Infiltrating Ductal Carcinoma	T2NXM0	Discovery TN	Negative	Negative	Negative	TN	Poorly Differentiated	2 - 5 cm	1 - 3	No mets	Mesenchymal (MES)
GSM1974719	Breast canc	66	Female	Caucasian	33	Post-Menopausal	Infiltrating Ductal Carcinoma	Infiltrating Ductal Carcinoma	T2N1M0	Discovery TN	Negative	Negative	Negative	TN	Moderately Differentiated	>5cm	1 - 3	No mets	Luminal-AR (LAR)
GSM1974720	Breast canc	55	Female	Caucasian	30	Post-Menopausal	Infiltrating Ductal Carcinoma	Infiltrating Ductal Carcinoma	T3N1M0	Discovery TN	Negative	Negative	Negative	TN	Poorly Differentiated	2 - 5 cm	4-9	No mets	Basal-Like Immune-Activated (BLIA)
GSM1974721	Breast canc	42	Female	Caucasian	31	Pre-Menopausal	Infiltrating Ductal Carcinoma	Infiltrating Ductal Carcinoma	T2N2M0	Discovery TN	Negative	Negative	Negative	TN	Moderately Differentiated	2 - 5 cm	1 - 3	No mets	Basal-Like Immune-Activated (BLIA)
GSM1974722	Breast canc	71	Female	Caucasian	28	Post-Menopausal	Infiltrating Ductal Carcinoma	Infiltrating Ductal Carcinoma	T2N1M0	Discovery TN	Negative	Negative	Negative	TN	Moderately Differentiated	2 - 5 cm		No mets	Mesenchymal (MES)
GSM1974723	Breast canc	72	Female	Caucasian	28	Post-Menopausal	Infiltrating Ductal Carcinoma	Infiltrating Ductal Carcinoma	T2NXM0	Discovery TN	Negative	Negative	Negative	TN	Poorly Differentiated	2 - 5 cm		No mets	Basal-Like Immune-Activated (BLIA)
GSM1974724	Breast canc	45	Female	Caucasian	23	Pre-Menopausal	Infiltrating Ductal Carcinoma	Infiltrating Ductal Carcinoma	T2NXM0	Discovery TN	Negative	Negative	Negative	TN	Moderately Differentiated	2 - 5 cm		No mets	Mesenchymal (MES)
GSM1974725	Breast canc	75	Female	Caucasian	32	Post-Menopausal	Infiltrating Ductal Carcinoma	Infiltrating Ductal Carcinoma	T2NXM0	Discovery TN	Negative	Negative	Negative	TN	Poorly Differentiated	2 - 5 cm		No mets	Basal-Like Immune-Activated (BLIA)
GSM1974726	Breast canc	67	Female	Caucasian	32	Post-Menopausal	Infiltrating Ductal Carcinoma	Infiltrating Ductal Carcinoma	T2NXM0	Discovery TN	Negative	Negative	Negative	TN	Poorly Differentiated	2 - 5 cm	1 - 3	No mets	Basal-Like Immune-Activated (BLIA)
GSM1974727	Breast canc	41	Female	Caucasian	39	Pre-Menopausal	Infiltrating Ductal Carcinoma	Infiltrating Ductal Carcinoma	T2N1M0	Discovery TN	Negative	Negative	Negative	TN	Moderately Differentiated	2 - 5 cm			Luminal-AR (LAR)
GSM1974728	Breast canc	39	Female	Caucasian	28	Menopausal	Infiltrating Ductal Carcinoma	Infiltrating Ductal Carcinoma	T2NXMX	Discovery TN	Negative	Negative	Negative	TN	Moderately Differentiated	2 - 5 cm	1 - 3	No mets	Luminal-AR (LAR)
GSM1974729	Breast canc	38	Female	Caucasian	27	Pre-Menopausal	Infiltrating Ductal Carcinoma	Infiltrating Ductal Carcinoma	T2N1M0	Discovery TN	Negative	Negative	Negative	TN	Poorly Differentiated	2 - 5 cm	>=10		Luminal-AR (LAR)
GSM1974730	Breast canc	50	Female	Caucasian			Infiltrating Ductal Carcinoma	Infiltrating Ductal Carcinoma	T2N3MX	Discovery TN	Negative	Negative	Negative	TN	Poorly Differentiated	2 - 5 cm	0		Basal-Like Immune-Activated (BLIA)
GSM1974731	Breast canc	57	Female	Caucasian	41	Post-Menopausal	Infiltrating Ductal Carcinoma	Infiltrating Ductal Carcinoma	T2N0M0	Discovery TN	Negative	Negative	Negative	TN	Moderately Differentiated	2 - 5 cm	0	No mets	Basal-Like Immune-Activated (BLIA)
GSM1974732	Breast canc	44	Female	Caucasian	25	Pre-Menopausal	Infiltrating Ductal Carcinoma	Infiltrating Ductal Carcinoma	T2N0M0	Discovery TN	Negative	Negative	Negative	TN		<=2cm	1 - 3		Mesenchymal (MES)
GSM1974733	Breast canc	39	Female	Caucasian		Pre-Menopausal	Infiltrating Ductal Carcinoma	Infiltrating Ductal Carcinoma	T1cN1MX	Discovery TN	Negative	Negative	Negative	TN	Moderately Differentiated	2 - 5 cm			Mesenchymal (MES)
GSM1974734	Breast canc	36	Female	Caucasian	28	Pre-Menopausal	Infiltrating Ductal Carcinoma	Infiltrating Ductal Carcinoma	T2NXMX	Discovery TN	Negative	Negative	Negative	TN	Moderately Differentiated	2 - 5 cm	1 - 3	No mets	Luminal-AR (LAR)
GSM1974735	Breast canc	63	Female	Caucasian			Infiltrating Ductal Carcinoma	Infiltrating Ductal Carcinoma	T2N1M0	Discovery TN	Negative	Negative	Negative	TN	Poorly Differentiated	>5cm		No mets	Mesenchymal (MES)
GSM1974736	Breast canc	66	Female	Caucasian	38	Post-Menopausal	Infiltrating Ductal Carcinoma	Infiltrating Ductal Carcinoma	T3NXM0	Discovery TN	Negative	Negative	Negative	TN	Moderately Differentiated	2 - 5 cm		No mets	Basal-Like Immune-Activated (BLIA)
GSM1974737	Breast canc	47	Female	Caucasian	34	Menopausal	Infiltrating Ductal Carcinoma	Infiltrating Ductal Carcinoma	T2NXM0	Discovery TN	Negative	Negative	Negative	TN	Moderately Differentiated	<=2cm		No mets	Basal-Like Immune-Activated (BLIA)
GSM1974738	Breast canc	44	Female	Caucasian	26	Pre-Menopausal	Infiltrating Ductal Carcinoma	Infiltrating Ductal Carcinoma	T1cNXM0	Discovery TN	Negative	Negative	Negative	TN	Moderately Differentiated	<=2cm	4-9	No mets	Luminal-AR (LAR)
GSM1974739	Breast canc	49	Female	Caucasian	27	Menopausal	Infiltrating Ductal Carcinoma	Infiltrating Ductal Carcinoma	T1cN2M0	Discovery TN	Negative	Negative	Negative	TN	Poorly Differentiated	>5cm	4-9	No mets	Basal-Like Immune-Activated (BLIA)
GSM1974740	Breast canc	76	Female	Caucasian	22	Post-Menopausal	Infiltrating Ductal Carcinoma	Infiltrating Ductal Carcinoma	T3N2M0	Discovery TN	Negative	Negative	Negative	TN	Poorly Differentiated	>5cm	4-9	No mets	Basal-Like Immune-Activated (BLIA)
GSM1974741	Breast canc	61	Female	Caucasian	24		Infiltrating Ductal Carcinoma	Infiltrating Ductal Carcinoma	T3N2M0	Discovery TN	Negative	Negative	Negative	TN	Moderately Differentiated	2 - 5 cm	1 - 3		Basal-Like Immune-Activated (BLIA)
GSM1974742	Breast canc	45	Female	Caucasian		Pre-Menopausal	Infiltrating Ductal Carcinoma	Infiltrating Ductal Carcinoma	T2N1MX	Discovery TN	Negative	Negative	Negative	TN	Moderately Differentiated	any size with direct extension	0		Mesenchymal (MES)
GSM1974743	Breast canc	60	Female	Caucasian		Post-Menopausal	Infiltrating Ductal Carcinoma	Infiltrating Ductal Carcinoma	T4bN0MX	Discovery TN	Negative	Negative	Negative	TN	Poorly Differentiated	2 - 5 cm	1 - 3	No mets	Basal-Like Immune-Activated (BLIA)
GSM1974744	Breast canc	46	Female	Caucasian	21	Pre-Menopausal	Infiltrating Ductal Carcinoma	Infiltrating Ductal Carcinoma	T2N1aM0	Discovery TN	Negative	Negative	Negative	TN	Poorly Differentiated	<=2cm	0	No mets	Basal-Like Immune-Activated (BLIA)
GSM1974745	Breast canc	51	Female	Caucasian	24	Post-Menopausal	Infiltrating Ductal Carcinoma	Infiltrating Ductal Carcinoma	T1cN0M0	Discovery TN	Negative	Negative	Negative	TN	Moderately Differentiated	2 - 5 cm	0		Basal-Like Immune-Activated (BLIA)
GSM1974746	Breast canc	70	Female	Caucasian		Post-Menopausal	Infiltrating Ductal Carcinoma	Infiltrating Ductal Carcinoma	T2N0MX	Discovery TN	Negative	Negative	Negative	TN	Poorly Differentiated	2 - 5 cm	0	No mets	Basal-Like Immune-Activated (BLIA)
GSM1974747	Breast canc	38	Female	Caucasian	22	Pre-Menopausal	Adenocarcinoma/Carcinoma, NOS	Carcinoma of the breast	T2N0M0	Discovery TN	Negative	Negative	Negative	TN	Poorly Differentiated	<=2cm	1 - 3	No mets	Mesenchymal (MES)
GSM1974748	Breast canc	36	Female	Caucasian	28	Pre-Menopausal	Infiltrating Ductal Carcinoma	Infiltrating Ductal Carcinoma	T1cN1M0	Discovery TN	Negative	Negative	Negative	TN	Moderately Differentiated	2 - 5 cm	0	No mets	Basal-Like Immune-Activated (BLIA)
GSM1974749	Breast canc	44	Female	Caucasian	25		Infiltrating Ductal Carcinoma	Infiltrating Ductal Carcinoma	T2N0M0	Discovery TN	Negative	Negative	Negative	TN	Moderately Differentiated	<=2cm	0		Basal-Like Immune-Activated (BLIA)
GSM1974750	Breast canc	47	Female	Caucasian	26	Pre-Menopausal	Infiltrating Ductal Carcinoma	Infiltrating Ductal Carcinoma	T1cN0MX	Discovery TN	Negative	Negative	Negative	TN	Moderately Differentiated	2 - 5 cm	0	No mets	Luminal-AR (LAR)
GSM1974751	Breast canc	60	Female	Caucasian	37	Post-Menopausal	Infiltrating Ductal Carcinoma	Infiltrating Ductal Carcinoma	T2N0M0	Discovery TN	Negative	Negative	Negative	TN	Moderately Differentiated	<=2cm	1 - 3	No mets	Mesenchymal (MES)
GSM1974752	Breast canc	65	Female	Caucasian	39	Post-Menopausal	Infiltrating Ductal Carcinoma	Infiltrating Ductal Carcinoma	T1cN1M0	Discovery TN	Negative	Negative	Negative	TN	Moderately Differentiated	2 - 5 cm	1 - 3	No mets	Luminal-AR (LAR)
GSM1974753	Breast canc	87	Female	Caucasian		Post-Menopausal	Infiltrating Ductal Carcinoma	Infiltrating Ductal Carcinoma	T2N1M0	Discovery TN	Negative	Negative	Negative	TN	Moderately Differentiated	2 - 5 cm	1 - 3	No mets	Basal-Like Immune-Activated (BLIA)
GSM1974754	Breast canc	66	Female			Post-Menopausal	Infiltrating Ductal Carcinoma	Infiltrating Ductal Carcinoma	T2N1M0	Discovery TN	Negative	Negative	Negative	TN	Poorly Differentiated	2 - 5 cm		No mets	Basal-Like Immune-Activated (BLIA)
GSM1974755	Breast canc	48	Female	Caucasian	21	Pre-Menopausal	Infiltrating Ductal Carcinoma	Infiltrating Ductal Carcinoma	T2NXM0	Discovery TN	Negative	Negative	Negative	TN		2 - 5 cm		No mets	Mesenchymal (MES)
GSM1974756	Breast canc	48	Female	Caucasian	24	Pre-Menopausal	Infiltrating Ductal Carcinoma	Infiltrating Ductal Carcinoma	T2NXM0	Discovery TN	Negative	Negative	Negative	TN		2 - 5 cm			Mesenchymal (MES)
GSM1974757	Breast canc	59	Female	Caucasian	27	Post-Menopausal	Infiltrating Ductal Carcinoma	Infiltrating Ductal Carcinoma	T2NXMX	Discovery TN	Negative	Negative	Negative	TN	Poorly Differentiated	2 - 5 cm		No mets	Basal-Like Immune-Activated (BLIA)
GSM1974758	Breast canc	51	Female	Caucasian	30	Menopausal	Infiltrating Ductal Carcinoma	Infiltrating Ductal Carcinoma	T2NXM0	Validation TN	Negative	Negative	Negative	TN		2 - 5 cm		No mets	Basal-Like Immune-Activated (BLIA)
GSM1974759	Breast canc	53	Female	Caucasian	32	Menopausal	Infiltrating Ductal Carcinoma	Infiltrating Ductal Carcinoma	T2NXM0	Validation TN	Negative	Negative	Negative	TN	Poorly Differentiated	<=2cm		No mets	Basal-Like Immune-Activated (BLIA)
GSM1974760	Breast canc	85	Female	Caucasian	21	Post-Menopausal	Infiltrating Ductal Carcinoma	Infiltrating Ductal Carcinoma	T1cNXM0	Validation TN	Negative	Negative	Negative	TN	Poorly Differentiated	2 - 5 cm		No mets	Basal-Like Immune-Activated (BLIA)
GSM1974761	Breast canc	49	Female	Caucasian	25	Pre-Menopausal	Infiltrating Ductal Carcinoma	Infiltrating Ductal Carcinoma	T2NXM0	Validation TN	Negative	Negative	Negative	TN		2 - 5 cm	0	No mets	Mesenchymal (MES)
GSM1974762	Breast canc	72	Female	Caucasian	29	Post-Menopausal	Infiltrating Ductal Carcinoma	Infiltrating Ductal Carcinoma	T2N0M0	Validation TN	Negative	Negative	Negative	TN	Well Differentiated	any size with direct extension	4-9		Luminal-AR (LAR)
GSM1974763	Breast canc	47	Female	Caucasian			Adenocarcinoma/Carcinoma, NOS	Adenocarcinoma of the breast with some tubular carcinoma	T4bN2MX	Validation TN	Negative	Negative	Negative	TN
GSM1978883	Breast canc	51	Female	Caucasian	17	Menopausal		Infiltrating ductal carcinoma of the breast	T1N2M0	Validation not TN	Negative	Negative	Positive	not TN
GSM1978885	Breast canc	50	Female	Caucasian	19	T2N0M0		Infiltrating ductal carcinoma of the breast	T3N1M0	Validation not TN	Negative	Negative	Positive	not TN	Poorly Differentiated
GSM1978886	Breast canc	55	Female	Caucasian	29	Menopausal		Infiltrating ductal carcinoma of the breast	T2N0M0	Validation not TN	Negative	Negative	Positive	not TN	Poorly Differentiated
GSM1978887	Breast canc	69	Female	Caucasian	24			Lobular carcinoma of the breast	T2N0MX	Validation not TN	Negative	Negative	Positive	not TN	Moderately Differentiated
GSM1978888	Breast canc	35	Female	Caucasian	22	Pre-Menopausal		Infiltrating ductal carcinoma of the breast	T3N0M0	Validation not TN	Negative	Negative	Positive	not TN	Moderately Differentiated
GSM1978890	Breast canc	51	Female	Caucasian	22	T2N0M0		Infiltrating ductal carcinoma of the breast	T2N0M0	Validation not TN	Negative	Negative	Positive	not TN	Poorly Differentiated
GSM1978891	Breast canc	70	Female	Caucasian	20	Post-Menopausal		Infiltrating ductal carcinoma of the breast	T4N2MX	Validation not TN	Negative	Negative	Positive	not TN
GSM1978892	Breast canc	76	Female	Caucasian	23	Post-Menopausal		Infiltrating ductal carcinoma of the breast	T1NXMX	Validation not TN	Negative	Negative	Positive	not TN
GSM1978893	Breast canc	51	Female	Caucasian	25	Menopausal		Infiltrating ductal carcinoma of the breast	T2NXMX	Validation not TN	Negative	Negative	Positive	not TN	Poorly Differentiated
GSM1978894	Breast canc	53	Female	Caucasian	23	Post-Menopausal		Infiltrating ductal carcinoma of the breast	T1cNXMX	Validation not TN	Negative	Negative	Positive	not TN
GSM1978895	Breast canc	62	Female	Caucasian	24	Post-Menopausal		Infiltrating ductal carcinoma of the breast	T1cN0MX	Validation not TN	Negative	Negative	Positive	not TN
GSM1978896	Breast canc	34	Female	Caucasian	19	Pre-menopausal		Ductal carcinoma in situ of breast	T2N0M0	Validation not TN	Negative	Negative	Positive	not TN
GSM1978897	Breast canc	72	Female	Caucasian	28	Post-Menopausal		Infiltrating ductal carcinoma of the breast	T1cN1M0	Validation not TN	Negative	Negative	Positive	not TN	Moderately Differentiated
GSM1978898	Breast canc	59	Female	Caucasian	26	Post-Menopausal		Infiltrating ductal carcinoma of the breast	T2N0MX	Validation not TN	Negative	Negative	Positive	not TN	Poorly Differentiated
GSM1978899	Breast canc	49	Female	Caucasian	29	Post-Menopausal		Infiltrating ductal carcinoma of the breast	T1N0M0	Validation not TN	Negative	Negative	Positive	not TN	Poorly Differentiated
GSM1978900	Breast canc	45	Female	Caucasian	28	Pre-menopausal		Infiltrating ductal carcinoma of the breast	T4N2M0	Validation not TN	Positive	Positive		not TN	Poorly Differentiated
GSM1978901	Breast canc	87	Female	Caucasian	27	Post-Menopausal		Infiltrating ductal carcinoma of the breast	T4NXM0	Validation not TN	Negative	Negative	Positive	not TN	Poorly Differentiated
GSM1978902	Breast canc	42	Female	Caucasian	22	Pre-menopausal		Lobular carcinoma of breast	T2N1M0	Validation not TN	Positive	Positive		not TN	Moderately Differentiated
GSM1978903	Breast canc	55	Female	Caucasian	29	Post-Menopausal		Infiltrating ductal carcinoma of the breast	T1cN1M0	Validation not TN	Positive	Negative		not TN	Moderately Differentiated
GSM1978904	Breast canc	59	Female	Caucasian	27	Post-Menopausal		Lobular carcinoma of the breast		Validation not TN	Positive	Positive		not TN	Moderately Differentiated
GSM1978905	Breast canc	39	Female	Caucasian	25	Pre-menopausal		Infiltrating ductal carcinoma of the breast	T1N1M0	Validation not TN	Positive	Positive	Negative	not TN
GSM1978906	Breast canc	49	Female	Caucasian	34	Pre-menopausal		Infiltrating ductal carcinoma of the breast	T2N3aM0	Validation not TN	Positive	Negative	Positive	not TN	Poorly Differentiated
GSM1978907	Breast canc	60	Female	Caucasian	34	Post-Menopausal		Infiltrating ductal carcinoma of the breast	T2N0M0	Validation not TN	Positive	Positive	Negative	not TN
GSM1978908	Breast canc	61	Female	Caucasian	22	Post-Menopausal		Infiltrating ductal carcinoma of the breast	T1cN2M0	Validation not TN	Positive	Positive	Negative	not TN	Moderately Differentiated
GSM1978909	Breast canc	60	Female	Caucasian	41	Post-Menopausal		Infiltrating ductal carcinoma of the breast	T2N1M0	Validation not TN	Positive	Positive	Positive	not TN	Poorly Differentiated
GSM1978910	Breast canc	61	Female	Caucasian	26	Post-Menopausal		Infiltrating ductal carcinoma of the breast	T1N2M0	Validation not TN	Positive	Positive	Negative	not TN	Moderately Differentiated
GSM1978911	Breast canc	65	Female	Caucasian	28	Post-Menopausal		Infiltrating ductal carcinoma of the breast	T1cNXM0	Validation not TN	Positive	Positive	Negative	not TN	Moderately Differentiated
GSM1978912	Breast canc	68	Female	Caucasian	29	Post-Menopausal		Infiltrating ductal carcinoma of the breast	T2N0M0	Validation not TN	Positive	Positive	Negative	not TN	Moderately Differentiated
GSM1978913	Breast canc	46	Female	Caucasian	24	Pre-menopausal		Infiltrating ductal carcinoma of the breast	T2N0M0	Validation not TN	Positive	Positive	Negative	not TN	Poorly Differentiated
GSM1978914	Breast canc	53	Female	Caucasian	30			Infiltrating ductal carcinoma of the breast	T2N1M0	Validation not TN	Positive	Positive	Negative	not TN	Poorly Differentiated
GSM1978916	Breast canc	48	Female	Caucasian	37	Post-Menopausal		Infiltrating ductal carcinoma of the breast	T2N2M0	Validation not TN	Positive	Positive	Negative	not TN	Moderately Differentiated
GSM1978917	Breast canc	61	Female	Caucasian	36	Post-Menopausal		Infiltrating ductal carcinoma of the breast	T2N1M0	Validation not TN	Positive	Positive	Negative	not TN	Moderately Differentiated
GSM1978918	Breast canc	56	Female	Caucasian	25	Post-Menopausal		Infiltrating ductal carcinoma of the breast	T2N2M0	Validation not TN	Positive	Positive	Negative	not TN	Poorly Differentiated
GSM1978919	Breast canc	45	Female	Caucasian	29	Post-Menopausal		Infiltrating ductal carcinoma of the breast	T1N2M0	Validation not TN	Positive	Positive	Negative	not TN	Moderately Differentiated
GSM1978920	Breast canc	73	Female	Caucasian	25	Post-Menopausal		Infiltrating ductal carcinoma of the breast	T1NXMX	Validation not TN	Positive	Positive		not TN	Moderately Differentiated
GSM1978921	Breast canc	69	Female	Caucasian	34	Post-Menopausal		Infiltrating ductal carcinoma of the breast	T1N1MX	Validation not TN	Positive	Positive		not TN	Moderately Differentiated
GSM1978922	Breast canc	65	Female	Caucasian	31	Post-Menopausal		Infiltrating ductal carcinoma of the breast	T1N2MX	Validation not TN	Positive	Negative	Negative	not TN
GSM1978923	Breast canc	56	Female	Caucasian	24			Infiltrating ductal carcinoma of the breast	T2N1MX	Validation not TN	Positive	Positive	Positive	not TN	Poorly Differentiated
GSM1978924	Breast canc	79	Female	Caucasian				Infiltrating ductal carcinoma of the breast	T2N0M0	Validation not TN	Positive	Negative		not TN
GSM1978925	Breast canc	54	Female	Caucasian				Infiltrating ductal carcinoma of the breast	T1cN1M0	Validation not TN	Positive	Positive	Negative	not TN
GSM1978926	Breast canc	54	Female	Caucasian	28			Infiltrating ductal carcinoma of the breast	T2N1M0	Validation not TN	Positive	Positive		not TN
GSM1978927	Breast canc	52	Female	Caucasian	30	Pre-menopausal		Infiltrating ductal carcinoma of the breast	T2N1MX	Validation not TN	Positive	Positive		not TN
GSM1978928	Breast canc	75	Female	Caucasian	27	Pre-menopausal		Infiltrating ductal carcinoma of the breast	T2N0MX	Validation not TN	Positive	Positive	Negative	not TN	Moderately Differentiated
GSM1978929	Breast canc	42	Female	Caucasian	23			Infiltrating ductal carcinoma of the breast	T1N1M0	Validation not TN	Positive	Positive	Negative	not TN	Poorly Differentiated
GSM1978930	Breast canc	72	Female	Caucasian		Post-Menopausal		Infiltrating ductal carcinoma of the breast	T4N0MX	Validation not TN	Positive	Positive	Negative	not TN
GSM1978931	Breast canc	59	Female	Caucasian	33	Post-Menopausal		Infiltrating ductal carcinoma of the breast	T3N0MX	Validation not TN	Positive	Negative		not TN
GSM1978932	Breast canc	44	Female	Caucasian	22	Post-Menopausal		Infiltrating ductal carcinoma of the breast	T2N0MX	Validation not TN	Positive	Positive	Positive	not TN	Moderately Differentiated
GSM1978933	Breast canc	71	Female	Caucasian	32			Infiltrating ductal carcinoma of the breast	T2N0M0	Validation not TN	Positive	Negative		not TN
GSM1978934	Breast canc	56	Female	Caucasian	29	Menopausal		Infiltrating ductal carcinoma of the breast	T2NXM0	Validation not TN	Positive	Positive	Negative	not TN	Moderately Differentiated
GSM1978935	Breast canc	71	Female	Caucasian	28	Post-Menopausal		Infiltrating ductal carcinoma of the breast	T1NXM0	Validation not TN	Positive	Positive	Negative	not TN	Poorly Differentiated
GSM1978936	Breast canc	44	Female	Caucasian	26	Pre-menopausal		Infiltrating ductal carcinoma of the breast	T1NXM0	Validation not TN	Positive	Positive	Positive	not TN	Poorly Differentiated
GSM1978937	Breast canc	59	Female	Caucasian	24	Post-Menopausal		Infiltrating ductal carcinoma of the breast	T2N1M0	Validation not TN	Positive	Positive	Negative	not TN
GSM1978938	Breast canc	77	Female	Caucasian	33	Post-Menopausal		Infiltrating ductal carcinoma of the breast	T1N1MX	Validation not TN	Positive	Positive	Negative	not TN	Poorly Differentiated
GSM1978939	Breast canc	64	Female	Caucasian		Menopausal		Infiltrating ductal carcinoma of the breast	T2N1M0	Validation not TN	Positive	Positive		not TN	Moderately Differentiated
GSM1978940	Breast canc	46	Female	Caucasian		Unknown		Infiltrating ductal carcinoma of the breast	T1cN0M0	Validation not TN	Positive	Positive	Negative	not TN	Well Differentiated
GSM1978941	Breast canc	62	Female	Caucasian	40	Menopausal		Infiltrating ductal carcinoma of the breast	T2N1M0	Validation not TN	Positive	Positive		not TN	Moderately Differentiated
GSM1978942	Breast canc	69	Female	Caucasian		Menopausal		Infiltrating ductal carcinoma of the breast	T2N1M0	Validation not TN	Positive	Positive		not TN	Moderately Differentiated
GSM1978943	Breast canc	52	Female	Caucasian		Menopausal		Infiltrating ductal carcinoma of the breast	T2N1M0	Validation not TN	Positive	Positive	Negative	not TN	Moderately Differentiated
GSM1978944	Breast canc	68	Female	Caucasian		Menopausal		Infiltrating ductal carcinoma of the breast	T2N0M0	Validation not TN	Positive	Positive	Negative	not TN
GSM1978945	Breast canc	52	Female	Caucasian	25	Post-Menopausal		Infiltrating ductal carcinoma of the breast	T3N0M0	Validation not TN	Positive	Positive	Negative	not TN
GSM1978946	Breast canc	72	Female	Caucasian	28	Post-Menopausal		Infiltrating ductal carcinoma of the breast	T2N1MX	Validation not TN	Positive	Positive		not TN
GSM1978947	Breast canc	61	Female	Caucasian	32	Menopausal		Infiltrating ductal carcinoma of the breast	T1NXM0	Validation not TN	Positive	Positive	Negative	not TN	Moderately Differentiated
GSM1978948	Breast canc	69	Female	Caucasian	31	Post-Menopausal		Infiltrating ductal carcinoma of the breast	T2N1M0	Validation not TN	Positive	Positive		not TN	Moderately Differentiated
GSM1978949	Breast canc	71	Female	Caucasian	27	Post-Menopausal		Infiltrating ductal carcinoma of the breast	T1NXM0	Validation not TN	Positive	Positive	Negative	not TN	Moderately Differentiated

## Sheet: Sheet3
ID	tissue	age (years)	gender	race	body mass index	menopausal status	histology group	histology	ajcc stage (7th edition, 2010)	set	er	pr	her2	triple-negative status	tumor grade	tumor size	positive nodes	metastases	tnbc subtype
GSM1974567	Breast cancer	41	Female	Caucasian	29	Post-Menopausal	Infiltrating Ductal Carcinoma	Infiltrating Ductal Carcinoma	T1N0M0	Validation TN	Negative	Negative	Negative	TN	Poorly Differentiated	<=2cm	0	No mets	Basal-Like Immune-Activated (BLIA)
GSM1974569	Breast cancer	55	Female	Caucasian	31	Post-Menopausal	Infiltrating Ductal Carcinoma	Infiltrating Ductal Carcinoma	T1cN0M0	Validation TN	Negative	Negative	Negative	TN	Poorly Differentiated	<=2cm	0	No mets	Mesenchymal (MES)
GSM1974570	Breast cancer	65	Female	Caucasian	38	Post-Menopausal	Infiltrating Ductal Carcinoma	Infiltrating Ductal Carcinoma	T2N2MX	Validation TN	Negative	Negative	Negative	TN		2 - 5 cm	4-9		Mesenchymal (MES)
GSM1974571	Breast cancer	40	Female	Caucasian	22	Pre-Menopausal	Infiltrating Ductal Carcinoma	Infiltrating Ductal Carcinoma	T1NXMX	Validation TN	Negative	Negative	Negative	TN	Poorly Differentiated	<=2cm			Mesenchymal (MES)
GSM1974572	Breast cancer	66	Female	Caucasian	22	Post-Menopausal	Infiltrating Ductal Carcinoma	Infiltrating Ductal Carcinoma	T1cNXMX	Validation TN	Negative	Negative	Negative	TN	Poorly Differentiated	<=2cm			Basal-Like Immune-Suppressed (BLIS)
GSM1974573	Breast cancer	57	Female	Caucasian	38	Post-Menopausal	Infiltrating Ductal Carcinoma	Infiltrating Ductal Carcinoma	T1N0MX	Validation TN	Negative	Negative	Negative	TN		<=2cm	0		Mesenchymal (MES)
GSM1974575	Breast cancer	55	Female	Caucasian	32	Post-Menopausal	Infiltrating Ductal Carcinoma	Infiltrating Ductal Carcinoma	T4N2MX	Validation TN	Negative	Negative	Negative	TN		any size with direct extension	4-9		Mesenchymal (MES)
GSM1974576	Breast cancer	44	Female	Caucasian	44		Infiltrating Ductal Carcinoma	Infiltrating Ductal Carcinoma	T2N0MX	Validation TN	Negative	Negative	Negative	TN	Poorly Differentiated	2 - 5 cm	0		Mesenchymal (MES)
GSM1974577	Breast cancer	78	Female	Caucasian	28	Post-Menopausal	Infiltrating Ductal Carcinoma	Infiltrating Ductal Carcinoma	T2N1MX	Validation TN	Negative	Negative	Negative	TN	Moderately Differentiated	2 - 5 cm	1 - 3		Basal-Like Immune-Activated (BLIA)
GSM1974578	Breast cancer	54	Female	Caucasian	34		Infiltrating Ductal Carcinoma	Infiltrating Ductal Carcinoma	T2N1M0	Validation TN	Negative	Negative	Negative	TN		2 - 5 cm	1 - 3	No mets	Mesenchymal (MES)
GSM1974579	Breast cancer	71	Female	Caucasian	32	Post-Menopausal	Infiltrating Ductal Carcinoma	Infiltrating Ductal Carcinoma	T2N1M0	Validation TN	Negative	Negative	Negative	TN		2 - 5 cm	1 - 3	No mets	Mesenchymal (MES)
GSM1974580	Breast cancer	37	Female	Caucasian	23	Pre-Menopausal	Infiltrating Ductal Carcinoma	Infiltrating Ductal Carcinoma	T2N2MX	Validation TN	Negative	Negative	Negative	TN	Poorly Differentiated	2 - 5 cm	4-9		Mesenchymal (MES)
GSM1974581	Breast cancer	51	Female	Caucasian	23	Pre-Menopausal	Infiltrating Ductal Carcinoma	Infiltrating Ductal Carcinoma	T2N2M0	Validation TN	Negative	Negative	Negative	TN		2 - 5 cm	4-9	No mets	Mesenchymal (MES)
GSM1974582	Breast cancer	64	Female	Caucasian	56	Post-Menopausal	Infiltrating Ductal Carcinoma	Infiltrating Ductal Carcinoma	T2N0M0	Validation TN	Negative	Negative	Negative	TN		2 - 5 cm	0	No mets	Basal-Like Immune-Activated (BLIA)
GSM1974584	Breast cancer	58	Female	Caucasian	24	Post-Menopausal	Infiltrating Ductal Carcinoma	Infiltrating Ductal Carcinoma	T1NXM0	Validation TN	Negative	Negative	Negative	TN		<=2cm		No mets	Mesenchymal (MES)
GSM1974585	Breast cancer	64	Female	Caucasian	26	Post-Menopausal	Infiltrating Ductal Carcinoma	Infiltrating Ductal Carcinoma	T2NXM0	Validation TN	Negative	Negative	Negative	TN		2 - 5 cm		No mets	Basal-Like Immune-Activated (BLIA)
GSM1974589	Breast cancer	73	Female	Caucasian	30	Post-Menopausal	Infiltrating Ductal Carcinoma	Infiltrating Ductal Carcinoma	T1N0M0	Validation TN	Negative	Negative	Negative	TN	Poorly Differentiated	<=2cm	0	No mets	Mesenchymal (MES)
GSM1974590	Breast cancer	56	Female	Caucasian	34	Post-Menopausal	Infiltrating Ductal Carcinoma	Infiltrating Ductal Carcinoma	T2NXM0	Validation TN	Negative	Negative	Negative	TN	Poorly Differentiated	2 - 5 cm		No mets	Mesenchymal (MES)
GSM1974591	Breast cancer	43	Female	Caucasian	26	Pre-Menopausal	Infiltrating Ductal Carcinoma	Infiltrating Ductal Carcinoma	T2N0M0	Validation TN	Negative	Negative	Negative	TN	Poorly Differentiated	2 - 5 cm	0	No mets	Basal-Like Immune-Activated (BLIA)
GSM1974593	Breast cancer	43	Female	Caucasian	22	Pre-Menopausal	Infiltrating Ductal Carcinoma	Infiltrating Ductal Carcinoma	T2N2MX	Validation TN	Negative	Negative	Negative	TN		2 - 5 cm	4-9		Basal-Like Immune-Activated (BLIA)
GSM1974594	Breast cancer	69	Female	Caucasian	32	Post-Menopausal	Infiltrating Ductal Carcinoma	Infiltrating Ductal Carcinoma	T2N1MX	Validation TN	Negative	Negative	Negative	TN	Poorly Differentiated	2 - 5 cm	1 - 3		Luminal-AR (LAR)
GSM1974596	Breast cancer	49	Female	Caucasian	22	Pre-Menopausal	Infiltrating Ductal Carcinoma	Infiltrating Ductal Carcinoma	T2NXM0	Validation TN	Negative	Negative	Negative	TN	Poorly Differentiated	2 - 5 cm		No mets	Mesenchymal (MES)
GSM1974597	Breast cancer	83	Female	Caucasian	22	Post-Menopausal	Infiltrating Ductal Carcinoma	Infiltrating Ductal Carcinoma	T1N0M0	Validation TN	Negative	Negative	Negative	TN	Moderately Differentiated	<=2cm	0	No mets	2 - 5 cm
GSM1974599	Breast cancer	44	Female	Caucasian	24	Menopausal	Infiltrating Ductal Carcinoma	Infiltrating Ductal Carcinoma	T2NXMX	Validation TN	Negative	Negative	Negative	TN		2 - 5 cm			Mesenchymal (MES)
GSM1974600	Breast cancer	68	Female	Caucasian	32	Post-Menopausal	Infiltrating Ductal Carcinoma	Infiltrating Ductal Carcinoma	T2NXMX	Validation TN	Negative	Negative	Negative	TN		2 - 5 cm			Basal-Like Immune-Activated (BLIA)
GSM1974601	Breast cancer	67	Female	Caucasian	30	Post-Menopausal	Infiltrating Ductal Carcinoma	Infiltrating Ductal Carcinoma	T2NXMX	Validation TN	Negative	Negative	Negative	TN	Poorly Differentiated	2 - 5 cm			Luminal-AR (LAR)
GSM1974602	Breast cancer	64	Female	Caucasian	22	Menopausal	Infiltrating Ductal Carcinoma	Infiltrating Ductal Carcinoma	T2N1M0	Validation TN	Negative	Negative	Negative	TN		2 - 5 cm	1 - 3	No mets	Basal-Like Immune-Activated (BLIA)
GSM1974603	Breast cancer	59	Female	Caucasian	44	Post-Menopausal	Infiltrating Ductal Carcinoma	Infiltrating Ductal Carcinoma	T2N1MX	Validation TN	Negative	Negative	Negative	TN	Poorly Differentiated	2 - 5 cm	1 - 3		Basal-Like Immune-Activated (BLIA)
GSM1974604	Breast cancer	47	Female	Caucasian	26	Pre-Menopausal	Infiltrating Ductal Carcinoma	Infiltrating Ductal Carcinoma	T2NXMX	Validation TN	Negative	Negative	Negative	TN	Poorly Differentiated	2 - 5 cm			Basal-Like Immune-Activated (BLIA)
GSM1974605	Breast cancer	68	Female	Caucasian	32	Post-Menopausal	Infiltrating Ductal Carcinoma	Infiltrating Ductal Carcinoma	T2NXM0	Validation TN	Negative	Negative	Negative	TN	Poorly Differentiated	2 - 5 cm		No mets	Basal-Like Immune-Activated (BLIA)
GSM1974606	Breast cancer	57	Female	Caucasian	32	Post-Menopausal	Infiltrating Ductal Carcinoma	Infiltrating Ductal Carcinoma	T1NXM0	Validation TN	Negative	Negative	Negative	TN	Poorly Differentiated	<=2cm		No mets	Mesenchymal (MES)
GSM1974607	Breast cancer	58	Female	Caucasian	25	Post-Menopausal	Infiltrating Ductal Carcinoma	Infiltrating Ductal Carcinoma	T2N0M0	Validation TN	Negative	Negative	Negative	TN	Poorly Differentiated	2 - 5 cm	0	No mets	Basal-Like Immune-Activated (BLIA)
GSM1974608	Breast cancer	48	Female	Caucasian	22	Pre-Menopausal	Infiltrating Ductal Carcinoma	Infiltrating Ductal Carcinoma	T2NXM0	Validation TN	Negative	Negative	Negative	TN	Poorly Differentiated	2 - 5 cm		No mets	Mesenchymal (MES)
GSM1974609	Breast cancer	57	Female	Caucasian	28	Post-Menopausal	Infiltrating Ductal Carcinoma	Infiltrating Ductal Carcinoma	T2NXMX	Validation TN	Negative	Negative	Negative	TN	Well Differentiated	2 - 5 cm			Mesenchymal (MES)
GSM1974610	Breast cancer	66	Female	Caucasian	22	Post-Menopausal	Infiltrating Ductal Carcinoma	Infiltrating Ductal Carcinoma	T1NXMX	Validation TN	Negative	Negative	Negative	TN	Moderately Differentiated	<=2cm			Luminal-AR (LAR)
GSM1974611	Breast cancer	39	Female	Caucasian	21	Pre-Menopausal	Infiltrating Ductal Carcinoma	Infiltrating Ductal Carcinoma	T2NXM0	Validation TN	Negative	Negative	Negative	TN	Poorly Differentiated	2 - 5 cm		No mets	Basal-Like Immune-Activated (BLIA)
GSM1974612	Breast cancer	71	Female	Caucasian	20	Post-Menopausal	Infiltrating Ductal Carcinoma	Infiltrating Ductal Carcinoma	T2N1M0	Validation TN	Negative	Negative	Negative	TN	Moderately Differentiated	2 - 5 cm	1 - 3	No mets	Mesenchymal (MES)
GSM1974613	Breast cancer	59	Female	Caucasian	26	Post-Menopausal	Infiltrating Ductal Carcinoma	Infiltrating Ductal Carcinoma	T2N0M0	Validation TN	Negative	Negative	Negative	TN	Poorly Differentiated	2 - 5 cm	0	No mets	Basal-Like Immune-Activated (BLIA)
GSM1974614	Breast cancer	67	Female	Caucasian	38	Post-Menopausal	Infiltrating Ductal Carcinoma	Infiltrating Ductal Carcinoma	T2N1M0	Validation TN	Negative	Negative	Negative	TN		2 - 5 cm	1 - 3	No mets	Basal-Like Immune-Activated (BLIA)
GSM1974615	Breast canc	49	Female	Caucasian	26	Pre-Menopausal	Infiltrating Ductal Carcinoma	Infiltrating Ductal Carcinoma	T4N1M0	Validation TN	Negative	Negative	Negative	TN	Poorly Differentiated	any size with direct extension	1 - 3	No mets	Basal-Like Immune-Activated (BLIA)
GSM1974617	Breast canc	74	Female	Caucasian	29	Post-Menopausal	Infiltrating Ductal Carcinoma	Infiltrating Ductal Carcinoma	T1N0MX	Validation TN	Negative	Negative	Negative	TN	Moderately Differentiated	<=2cm	0		Basal-Like Immune-Activated (BLIA)
GSM1974618	Breast canc	70	Female	Caucasian	16	Post-Menopausal	Infiltrating Ductal Carcinoma	Infiltrating Ductal Carcinoma	T3N0M0	Validation TN	Negative	Negative	Negative	TN	Poorly Differentiated	>5cm	0	No mets	Basal-Like Immune-Activated (BLIA)
GSM1974619	Breast canc	75	Female	Caucasian	25	Post-Menopausal	Infiltrating Ductal Carcinoma	Infiltrating Ductal Carcinoma	T2N0M0	Validation TN	Negative	Negative	Negative	TN		2 - 5 cm	0	No mets	Basal-Like Immune-Activated (BLIA)
GSM1974620	Breast canc	26	Female	Caucasian	19		Infiltrating Ductal Carcinoma	Infiltrating Ductal Carcinoma	T4bN2M0	Validation TN	Negative	Negative	Negative	TN	Poorly Differentiated	any size with direct extension	4-9	No mets	Basal-Like Immune-Activated (BLIA)
GSM1974621	Breast canc	55	Female	Caucasian	29		Infiltrating Ductal Carcinoma	Infiltrating Ductal Carcinoma	T1N0M0	Validation TN	Negative	Negative	Negative	TN	Moderately Differentiated	<=2cm	0	No mets	Basal-Like Immune-Activated (BLIA)
GSM1974622	Breast canc	59	Female	Caucasian	24	Post-Menopausal	Infiltrating Ductal Carcinoma	Infiltrating Ductal Carcinoma	T2N3M0	Validation TN	Negative	Negative	Negative	TN		2 - 5 cm	>=10	No mets	Luminal-AR (LAR)
GSM1974623	Breast canc	48	Female	Caucasian	30	Pre-Menopausal	Infiltrating Ductal Carcinoma	Infiltrating Ductal Carcinoma	T1N0M0	Validation TN	Negative	Negative	Negative	TN	Poorly Differentiated	<=2cm	0	No mets	Basal-Like Immune-Activated (BLIA)
GSM1974624	Breast canc	56	Female	Caucasian	25	Post-Menopausal	Infiltrating Ductal Carcinoma	Infiltrating Ductal Carcinoma	T2N0M0	Validation TN	Negative	Negative	Negative	TN		2 - 5 cm	0	No mets	Basal-Like Immune-Activated (BLIA)
GSM1974625	Breast canc	57	Female	Caucasian	43	Post-Menopausal	Infiltrating Ductal Carcinoma	Infiltrating Ductal Carcinoma	T2N1M0	Validation TN	Negative	Negative	Negative	TN		2 - 5 cm	1 - 3	No mets	Luminal-AR (LAR)
GSM1974626	Breast canc	47	Female	Caucasian	34	Menopausal	Infiltrating Ductal Carcinoma	Infiltrating Ductal Carcinoma	T1N1M0	Validation TN	Negative	Negative	Negative	TN		<=2cm	1 - 3	No mets	Basal-Like Immune-Activated (BLIA)
GSM1974627	Breast canc	38	Female	Caucasian	28	Pre-Menopausal	Infiltrating Ductal Carcinoma	Infiltrating Ductal Carcinoma	T2N1M0	Validation TN	Negative	Negative	Negative	TN		2 - 5 cm	1 - 3	No mets	Mesenchymal (MES)
GSM1974628	Breast canc	48	Female	Caucasian	21	Pre-Menopausal	Infiltrating Ductal Carcinoma	Infiltrating Ductal Carcinoma	T2N0M0	Validation TN	Negative	Negative	Negative	TN	Poorly Differentiated	2 - 5 cm	0	No mets	Basal-Like Immune-Activated (BLIA)
GSM1974629	Breast canc	64	Female	Caucasian	20	Post-Menopausal	Infiltrating Ductal Carcinoma	Infiltrating Ductal Carcinoma	T2N0M0	Validation TN	Negative	Negative	Negative	TN	Poorly Differentiated	2 - 5 cm	0	No mets	Mesenchymal (MES)
GSM1974630	Breast canc	61	Female	Caucasian	27	Post-Menopausal	Infiltrating Ductal Carcinoma	Infiltrating Ductal Carcinoma	T1N0M0	Validation TN	Negative	Negative	Negative	TN		<=2cm	0	No mets	Basal-Like Immune-Activated (BLIA)
GSM1974631	Breast canc	50	Female	Caucasian	33	Menopausal	Infiltrating Ductal Carcinoma	Infiltrating Ductal Carcinoma	T1N0M0	Validation TN	Negative	Negative	Negative	TN	Moderately Differentiated	<=2cm	0	No mets	Basal-Like Immune-Activated (BLIA)
GSM1974635	Breast canc	66	Female	Caucasian	29	Post-Menopausal	Infiltrating Ductal Carcinoma	Infiltrating Ductal Carcinoma	T2N1M0	Validation TN	Negative	Negative	Negative	TN	Well Differentiated	2 - 5 cm	1 - 3	No mets	Mesenchymal (MES)
GSM1974637	Breast canc	61	Female	Caucasian	28	Post-Menopausal	Infiltrating Ductal Carcinoma	Infiltrating Ductal Carcinoma	T2NXMX	Validation TN	Negative	Negative	Negative	TN	Moderately Differentiated	2 - 5 cm			Luminal-AR (LAR)
GSM1974638	Breast canc	60	Female	Caucasian	26	Post-Menopausal	Infiltrating Ductal Carcinoma	Infiltrating Ductal Carcinoma	T2N3M0	Validation TN	Negative	Negative	Negative	TN		2 - 5 cm	>=10	No mets	Luminal-AR (LAR)
GSM1974639	Breast canc	55	Female	Caucasian	30	Post-Menopausal	Infiltrating Ductal Carcinoma	Infiltrating Ductal Carcinoma	T4bN3M0	Validation TN	Negative	Negative	Negative	TN		any size with direct extension	>=10	No mets	Luminal-AR (LAR)
GSM1974640	Breast canc	35	Female	Caucasian	24	Pre-Menopausal	Infiltrating Ductal Carcinoma	Infiltrating Ductal Carcinoma	T2NXMX	Validation TN	Negative	Negative	Negative	TN	Poorly Differentiated	2 - 5 cm			Basal-Like Immune-Activated (BLIA)
GSM1974641	Breast canc	58	Female	Caucasian	27	Post-Menopausal	Infiltrating Ductal Carcinoma	Infiltrating Ductal Carcinoma	T2N0M0	Validation TN	Negative	Negative	Negative	TN	Moderately Differentiated	2 - 5 cm	0	No mets	Luminal-AR (LAR)
GSM1974643	Breast canc	80	Female	Caucasian	20	Post-Menopausal	Infiltrating Ductal Carcinoma	Infiltrating Ductal Carcinoma	T2NXM0	Validation TN	Negative	Negative	Negative	TN	Moderately Differentiated	2 - 5 cm		No mets	Luminal-AR (LAR)
GSM1974644	Breast canc	58	Female	Caucasian	29	Post-Menopausal	Infiltrating Ductal Carcinoma	Infiltrating Ductal Carcinoma	T1cNXM0	Validation TN	Negative	Negative	Negative	TN	Moderately Differentiated	<=2cm		No mets	Luminal-AR (LAR)
GSM1974645	Breast canc	53	Female	Caucasian	26	Menopausal	Infiltrating Ductal Carcinoma	Infiltrating Ductal Carcinoma	T2NXM0	Validation TN	Negative	Negative	Negative	TN	Moderately Differentiated	2 - 5 cm		No mets	Luminal-AR (LAR)
GSM1974646	Breast canc	64	Female	Caucasian	29	Post-Menopausal	Infiltrating Ductal Carcinoma	Infiltrating Ductal Carcinoma	T2N0M0	Validation TN	Negative	Negative	Negative	TN	Poorly Differentiated	2 - 5 cm	0	No mets	Basal-Like Immune-Activated (BLIA)
GSM1974648	Breast canc	48	Female	Caucasian	26		Infiltrating Ductal Carcinoma	Infiltrating Ductal Carcinoma	T1cN0M0	Validation TN	Negative	Negative	Negative	TN	Poorly Differentiated	<=2cm	0	No mets	Mesenchymal (MES)
GSM1974650	Breast canc	43	Female	Caucasian	36	Pre-Menopausal	Infiltrating Ductal Carcinoma	Infiltrating Ductal Carcinoma	T2N0M0	Validation TN	Negative	Negative	Negative	TN	Poorly Differentiated	2 - 5 cm	0	No mets	Basal-Like Immune-Activated (BLIA)
GSM1974651	Breast canc	69	Female	Caucasian	31	Post-Menopausal	Infiltrating Ductal Carcinoma	Infiltrating Ductal Carcinoma	T2N0M1	Validation TN	Negative	Negative	Negative	TN	Moderately Differentiated	2 - 5 cm	0	Mets found	Basal-Like Immune-Activated (BLIA)
GSM1974652	Breast canc	45	Female	Caucasian	22	Pre-Menopausal	Infiltrating Ductal Carcinoma	Infiltrating Ductal Carcinoma	T2N2M0	Validation TN	Negative	Negative	Negative	TN	Poorly Differentiated	2 - 5 cm	4-9	No mets	Luminal-AR (LAR)
GSM1974653	Breast canc	76	Female	Caucasian	28		Infiltrating Ductal Carcinoma	Infiltrating Ductal Carcinoma	T1cN0M0	Validation TN	Negative	Negative	Negative	TN	Poorly Differentiated	<=2cm	0	No mets	Basal-Like Immune-Activated (BLIA)
GSM1974656	Breast canc	57	Female	Caucasian	38	Post-Menopausal	Infiltrating Ductal Carcinoma	Infiltrating Ductal Carcinoma	T2N2M0	Validation TN	Negative	Negative	Negative	TN	Poorly Differentiated	2 - 5 cm	4-9	No mets	Basal-Like Immune-Activated (BLIA)
GSM1974657	Breast canc	70	Female	Caucasian	24	Post-Menopausal	Infiltrating Ductal Carcinoma	Infiltrating Ductal Carcinoma	T2N1MO	Validation TN	Negative	Negative	Negative	TN	Moderately Differentiated	2 - 5 cm	1 - 3	No mets	Basal-Like Immune-Activated (BLIA)
GSM1974658	Breast canc	73	Female	Caucasian	25	Post-Menopausal	Infiltrating Ductal Carcinoma	Infiltrating Ductal Carcinoma	T1cN0M0	Validation TN	Negative	Negative	Negative	TN	Poorly Differentiated	<=2cm	0	No mets	Basal-Like Immune-Activated (BLIA)
GSM1974659	Breast canc	42	Female	Caucasian	29	Pre-Menopausal	Infiltrating Ductal Carcinoma	Infiltrating Ductal Carcinoma	TXNXMX	Validation TN	Negative	Negative	Negative	TN	Poorly Differentiated				Basal-Like Immune-Activated (BLIA)
GSM1974660	Breast canc	42	Female	Caucasian	32	Pre-Menopausal	Infiltrating Ductal Carcinoma	Infiltrating Ductal Carcinoma	TXNXMX	Validation TN	Negative	Negative	Negative	TN	Poorly Differentiated				Basal-Like Immune-Activated (BLIA)
GSM1974661	Breast canc	38	Female	Caucasian	25	Pre-Menopausal	Infiltrating Ductal Carcinoma	Infiltrating Ductal Carcinoma	T2N0M0	Validation TN	Negative	Negative	Negative	TN	Moderately Differentiated	2 - 5 cm	0	No mets	Basal-Like Immune-Activated (BLIA)
GSM1974664	Breast canc	47	Female	Caucasian	24	Pre-Menopausal	Infiltrating Ductal Carcinoma	Infiltrating Ductal Carcinoma	T1cN0M0	Validation TN	Negative	Negative	Negative	TN	Poorly Differentiated	<=2cm	0	No mets	Basal-Like Immune-Activated (BLIA)
GSM1974665	Breast canc	56	Female	Caucasian	25		Infiltrating Ductal Carcinoma	Infiltrating Ductal Carcinoma	T2N3M0	Validation TN	Negative	Negative	Negative	TN	Poorly Differentiated	2 - 5 cm	>=10	No mets	Basal-Like Immune-Activated (BLIA)
GSM1974666	Breast canc	70	Female	Caucasian	30		Infiltrating Ductal Carcinoma	Infiltrating Ductal Carcinoma	T2N3M0	Validation TN	Negative	Negative	Negative	TN	Poorly Differentiated	2 - 5 cm	>=10	No mets	Mesenchymal (MES)
GSM1974667	Breast canc	72	Female	Caucasian	24		Infiltrating Ductal Carcinoma	Infiltrating Ductal Carcinoma	T2N0M0	Validation TN	Negative	Negative	Negative	TN	Poorly Differentiated	2 - 5 cm	0	No mets	Basal-Like Immune-Activated (BLIA)
GSM1974668	Breast canc	44	Female	Caucasian	32	Post-Menopausal	Infiltrating Ductal Carcinoma	Infiltrating Ductal Carcinoma	T2N0M0	Validation TN	Negative	Negative	Negative	TN	Poorly Differentiated	2 - 5 cm	0	No mets	Basal-Like Immune-Activated (BLIA)
GSM1974669	Breast canc	51	Female	Caucasian	31	Pre-Menopausal	Infiltrating Ductal Carcinoma	Infiltrating Ductal Carcinoma	T2N0M0	Validation TN	Negative	Negative	Negative	TN	Poorly Differentiated	2 - 5 cm	0	No mets	Basal-Like Immune-Activated (BLIA)
GSM1974670	Breast canc	70	Female	Caucasian	30	Post-Menopausal	Infiltrating Ductal Carcinoma	Infiltrating Ductal Carcinoma	T2N3M0	Validation TN	Negative	Negative	Negative	TN	Poorly Differentiated	2 - 5 cm	>=10	No mets	Basal-Like Immune-Activated (BLIA)
GSM1974672	Breast canc	45	Female	Caucasian	23	Pre-Menopausal	Infiltrating Ductal Carcinoma	Infiltrating Ductal Carcinoma	T2N1MX	Validation TN	Negative	Negative	Negative	TN		2 - 5 cm	1 - 3		Mesenchymal (MES)
GSM1974673	Breast canc	62	Female	Caucasian	30	Post-Menopausal	Infiltrating Ductal Carcinoma	Infiltrating Ductal Carcinoma	T2N0M0	Discovery TN	Negative	Negative	Negative	TN	Moderately Differentiated	2 - 5 cm	0	No mets	Luminal-AR (LAR)
GSM1974674	Breast canc	32	Female	Caucasian	22	Pre-Menopausal	Infiltrating Ductal Carcinoma	Infiltrating Ductal Carcinoma	T2NXM0	Discovery TN	Negative	Negative	Negative	TN	Moderately Differentiated	2 - 5 cm		No mets	Luminal-AR (LAR)
GSM1974680	Breast canc	86	Female	Caucasian	25	Post-Menopausal	Infiltrating Ductal Carcinoma	Infiltrating Ductal Carcinoma	T2N0M1	Discovery TN	Negative	Negative	Negative	TN	Poorly Differentiated	2 - 5 cm	0	Mets found	Basal-Like Immune-Activated (BLIA)
GSM1974681	Breast canc	66	Female	Caucasian	26	Post-Menopausal	Infiltrating Ductal Carcinoma	Infiltrating Ductal Carcinoma	T1cN0M0	Discovery TN	Negative	Negative	Negative	TN	Moderately Differentiated	<=2cm	0	No mets	Luminal-AR (LAR)
GSM1974683	Breast canc	60	Female	Caucasian	26	Post-Menopausal	Infiltrating Ductal Carcinoma	Infiltrating Ductal Carcinoma	T3N0MX	Discovery TN	Negative	Negative	Negative	TN	Moderately Differentiated	>5cm	0		Basal-Like Immune-Activated (BLIA)
GSM1974685	Breast canc	57	Female	Caucasian	24	Post-Menopausal	Infiltrating Ductal Carcinoma	Infiltrating Ductal Carcinoma	T2N1M0	Discovery TN	Negative	Negative	Negative	TN	Poorly Differentiated	2 - 5 cm	1 - 3	No mets	Luminal-AR (LAR)
GSM1974692	Breast canc	53	Female	Caucasian	21	Post-Menopausal	Infiltrating Ductal Carcinoma	Infiltrating Ductal Carcinoma	T2N0M0	Discovery TN	Negative	Negative	Negative	TN	Poorly Differentiated	2 - 5 cm	0	No mets	Basal-Like Immune-Activated (BLIA)
GSM1974693	Breast canc	39	Female	Caucasian	25	Pre-Menopausal	Infiltrating Ductal Carcinoma	Infiltrating Ductal Carcinoma	T2N0M0	Discovery TN	Negative	Negative	Negative	TN	Poorly Differentiated	2 - 5 cm	0	No mets	Basal-Like Immune-Activated (BLIA)
GSM1974695	Breast canc	43	Female	Caucasian	30	Pre-Menopausal	Infiltrating Ductal Carcinoma	Infiltrating Ductal Carcinoma	T3N1M0	Discovery TN	Negative	Negative	Negative	TN	Poorly Differentiated	>5cm	1 - 3	No mets	Basal-Like Immune-Activated (BLIA)
GSM1974696	Breast canc	67	Female	Caucasian	29	Post-Menopausal	Infiltrating Ductal Carcinoma	Infiltrating Ductal Carcinoma	T1cN0M0	Discovery TN	Negative	Negative	Negative	TN	Poorly Differentiated	<=2cm	0	No mets	Basal-Like Immune-Activated (BLIA)
GSM1974697	Breast canc	80	Female	Caucasian	21	Post-Menopausal	Infiltrating Ductal Carcinoma	Infiltrating Ductal Carcinoma	T2N0M0	Discovery TN	Negative	Negative	Negative	TN		2 - 5 cm	0	No mets	Basal-Like Immune-Activated (BLIA)
GSM1974698	Breast canc	65	Female	Caucasian	28	Post-Menopausal	Infiltrating Ductal Carcinoma	Infiltrating Ductal Carcinoma	T2NXM0	Discovery TN	Negative	Negative	Negative	TN	Poorly Differentiated	2 - 5 cm		No mets	Basal-Like Immune-Activated (BLIA)
GSM1974699	Breast canc	46	Female	Caucasian	27	Pre-Menopausal	Infiltrating Ductal Carcinoma	Infiltrating Ductal Carcinoma	T2NXM0	Discovery TN	Negative	Negative	Negative	TN	Poorly Differentiated	2 - 5 cm		No mets	Basal-Like Immune-Activated (BLIA)
GSM1974700	Breast canc	54	Female	Caucasian	32	Post-Menopausal	Infiltrating Ductal Carcinoma	Infiltrating Ductal Carcinoma	T2N0M0	Discovery TN	Negative	Negative	Negative	TN	Poorly Differentiated	2 - 5 cm	0	No mets	Basal-Like Immune-Activated (BLIA)
GSM1974701	Breast canc	51	Female	Caucasian	29		Infiltrating Ductal Carcinoma	Infiltrating Ductal Carcinoma	T1cN1M0	Discovery TN	Negative	Negative	Negative	TN	Poorly Differentiated	<=2cm	1 - 3	No mets	Basal-Like Immune-Activated (BLIA)
GSM1974702	Breast canc	46	Female	Caucasian	36	Pre-Menopausal	Infiltrating Ductal Carcinoma	Infiltrating Ductal Carcinoma	T2N0M0	Discovery TN	Negative	Negative	Negative	TN	Poorly Differentiated	2 - 5 cm	0	No mets	Basal-Like Immune-Activated (BLIA)
GSM1974703	Breast canc	73	Female	Caucasian	36	Post-Menopausal	Infiltrating Ductal Carcinoma	Infiltrating Ductal Carcinoma	T2N1M0	Discovery TN	Negative	Negative	Negative	TN	Poorly Differentiated	2 - 5 cm	1 - 3	No mets	Mesenchymal (MES)
GSM1974704	Breast canc	73	Female	Caucasian	25		Infiltrating Ductal Carcinoma	Infiltrating Ductal Carcinoma	T2N0M0	Discovery TN	Negative	Negative	Negative	TN	Poorly Differentiated	2 - 5 cm	0	No mets	Basal-Like Immune-Activated (BLIA)
GSM1974705	Breast canc	39	Female	Caucasian	20	Post-Menopausal	Infiltrating Ductal Carcinoma	Infiltrating Ductal Carcinoma	T2N0M0	Discovery TN	Negative	Negative	Negative	TN	Poorly Differentiated	2 - 5 cm	0	No mets	Basal-Like Immune-Activated (BLIA)
GSM1974706	Breast canc	49	Female	Caucasian	24	Pre-Menopausal	Infiltrating Ductal Carcinoma	Infiltrating Ductal Carcinoma	T2N1M0	Discovery TN	Negative	Negative	Negative	TN	Moderately Differentiated	2 - 5 cm	1 - 3	No mets	Luminal-AR (LAR)
GSM1974707	Breast canc	51	Female	Caucasian	27	Post-Menopausal	Infiltrating Ductal Carcinoma	Infiltrating Ductal Carcinoma	T2N1M0	Discovery TN	Negative	Negative	Negative	TN	Poorly Differentiated	2 - 5 cm	1 - 3	No mets	Basal-Like Immune-Activated (BLIA)
GSM1974708	Breast canc	39	Female	Caucasian	27	Pre-Menopausal	Infiltrating Ductal Carcinoma	Infiltrating Ductal Carcinoma	T2N0M0	Discovery TN	Negative	Negative	Negative	TN	Poorly Differentiated	2 - 5 cm	0	No mets	Basal-Like Immune-Activated (BLIA)
GSM1974709	Breast canc	42	Female	Caucasian	46	Pre-Menopausal	Infiltrating Ductal Carcinoma	Infiltrating Ductal Carcinoma	T3N1M0	Discovery TN	Negative	Negative	Negative	TN	Poorly Differentiated	>5cm	1 - 3	No mets	Basal-Like Immune-Activated (BLIA)
GSM1974710	Breast canc	54	Female	Caucasian	23	Post-Menopausal	Infiltrating Ductal Carcinoma	Infiltrating Ductal Carcinoma	T2N0M0	Discovery TN	Negative	Negative	Negative	TN	Poorly Differentiated	2 - 5 cm	0	No mets	Basal-Like Immune-Activated (BLIA)
GSM1974711	Breast canc	69	Female	Caucasian	29	Post-Menopausal	Infiltrating Ductal Carcinoma	Infiltrating Ductal Carcinoma	T2N0M0	Discovery TN	Negative	Negative	Negative	TN	Moderately Differentiated	2 - 5 cm	0	No mets	Basal-Like Immune-Activated (BLIA)
GSM1974713	Breast canc	35	Female	Caucasian	25	Pre-Menopausal	Infiltrating Ductal Carcinoma	Infiltrating Ductal Carcinoma	T4bN0M0	Discovery TN	Negative	Negative	Negative	TN	Poorly Differentiated	2 - 5 cm	>=10	No mets	Mesenchymal (MES)
GSM1974714	Breast canc	38	Female	Caucasian	35	Pre-Menopausal	Infiltrating Ductal Carcinoma	Infiltrating Ductal Carcinoma	T2N3M0	Discovery TN	Negative	Negative	Negative	TN	Poorly Differentiated	2 - 5 cm			Basal-Like Immune-Activated (BLIA)
GSM1974715	Breast canc	49	Female	Caucasian	33	Pre-Menopausal	Infiltrating Ductal Carcinoma	Infiltrating Ductal Carcinoma	T2NXMX	Discovery TN	Negative	Negative	Negative	TN	Poorly Differentiated	2 - 5 cm			Luminal-AR (LAR)
GSM1974716	Breast canc	57	Female	Caucasian	35	Post-Menopausal	Infiltrating Ductal Carcinoma	Infiltrating Ductal Carcinoma	T2NXMX	Discovery TN	Negative	Negative	Negative	TN	Poorly Differentiated	2 - 5 cm	1 - 3	No mets	Mesenchymal (MES)
GSM1974718	Breast canc	48	Female	Caucasian	25	Pre-Menopausal	Infiltrating Ductal Carcinoma	Infiltrating Ductal Carcinoma	T2NXM0	Discovery TN	Negative	Negative	Negative	TN	Poorly Differentiated	2 - 5 cm	1 - 3	No mets	Mesenchymal (MES)
GSM1974719	Breast canc	66	Female	Caucasian	33	Post-Menopausal	Infiltrating Ductal Carcinoma	Infiltrating Ductal Carcinoma	T2N1M0	Discovery TN	Negative	Negative	Negative	TN	Moderately Differentiated	>5cm	1 - 3	No mets	Luminal-AR (LAR)
GSM1974720	Breast canc	55	Female	Caucasian	30	Post-Menopausal	Infiltrating Ductal Carcinoma	Infiltrating Ductal Carcinoma	T3N1M0	Discovery TN	Negative	Negative	Negative	TN	Poorly Differentiated	2 - 5 cm	4-9	No mets	Basal-Like Immune-Activated (BLIA)
GSM1974721	Breast canc	42	Female	Caucasian	31	Pre-Menopausal	Infiltrating Ductal Carcinoma	Infiltrating Ductal Carcinoma	T2N2M0	Discovery TN	Negative	Negative	Negative	TN	Moderately Differentiated	2 - 5 cm	1 - 3	No mets	Basal-Like Immune-Activated (BLIA)
GSM1974722	Breast canc	71	Female	Caucasian	28	Post-Menopausal	Infiltrating Ductal Carcinoma	Infiltrating Ductal Carcinoma	T2N1M0	Discovery TN	Negative	Negative	Negative	TN	Moderately Differentiated	2 - 5 cm		No mets	Mesenchymal (MES)
GSM1974723	Breast canc	72	Female	Caucasian	28	Post-Menopausal	Infiltrating Ductal Carcinoma	Infiltrating Ductal Carcinoma	T2NXM0	Discovery TN	Negative	Negative	Negative	TN	Poorly Differentiated	2 - 5 cm		No mets	Basal-Like Immune-Activated (BLIA)
GSM1974724	Breast canc	45	Female	Caucasian	23	Pre-Menopausal	Infiltrating Ductal Carcinoma	Infiltrating Ductal Carcinoma	T2NXM0	Discovery TN	Negative	Negative	Negative	TN	Moderately Differentiated	2 - 5 cm		No mets	Mesenchymal (MES)
GSM1974725	Breast canc	75	Female	Caucasian	32	Post-Menopausal	Infiltrating Ductal Carcinoma	Infiltrating Ductal Carcinoma	T2NXM0	Discovery TN	Negative	Negative	Negative	TN	Poorly Differentiated	2 - 5 cm		No mets	Basal-Like Immune-Activated (BLIA)
GSM1974726	Breast canc	67	Female	Caucasian	32	Post-Menopausal	Infiltrating Ductal Carcinoma	Infiltrating Ductal Carcinoma	T2NXM0	Discovery TN	Negative	Negative	Negative	TN	Poorly Differentiated	2 - 5 cm	1 - 3	No mets	Basal-Like Immune-Activated (BLIA)
GSM1974727	Breast canc	41	Female	Caucasian	39	Pre-Menopausal	Infiltrating Ductal Carcinoma	Infiltrating Ductal Carcinoma	T2N1M0	Discovery TN	Negative	Negative	Negative	TN	Moderately Differentiated	2 - 5 cm			Luminal-AR (LAR)
GSM1974728	Breast canc	39	Female	Caucasian	28	Menopausal	Infiltrating Ductal Carcinoma	Infiltrating Ductal Carcinoma	T2NXMX	Discovery TN	Negative	Negative	Negative	TN	Moderately Differentiated	2 - 5 cm	1 - 3	No mets	Luminal-AR (LAR)
GSM1974729	Breast canc	38	Female	Caucasian	27	Pre-Menopausal	Infiltrating Ductal Carcinoma	Infiltrating Ductal Carcinoma	T2N1M0	Discovery TN	Negative	Negative	Negative	TN	Poorly Differentiated	2 - 5 cm	>=10		Luminal-AR (LAR)
GSM1974731	Breast canc	57	Female	Caucasian	41	Post-Menopausal	Infiltrating Ductal Carcinoma	Infiltrating Ductal Carcinoma	T2N0M0	Discovery TN	Negative	Negative	Negative	TN	Moderately Differentiated	2 - 5 cm	0	No mets	Basal-Like Immune-Activated (BLIA)
GSM1974732	Breast canc	44	Female	Caucasian	25	Pre-Menopausal	Infiltrating Ductal Carcinoma	Infiltrating Ductal Carcinoma	T2N0M0	Discovery TN	Negative	Negative	Negative	TN		<=2cm	1 - 3		Mesenchymal (MES)
GSM1974734	Breast canc	36	Female	Caucasian	28	Pre-Menopausal	Infiltrating Ductal Carcinoma	Infiltrating Ductal Carcinoma	T2NXMX	Discovery TN	Negative	Negative	Negative	TN	Moderately Differentiated	2 - 5 cm	1 - 3	No mets	Luminal-AR (LAR)
GSM1974736	Breast canc	66	Female	Caucasian	38	Post-Menopausal	Infiltrating Ductal Carcinoma	Infiltrating Ductal Carcinoma	T3NXM0	Discovery TN	Negative	Negative	Negative	TN	Moderately Differentiated	2 - 5 cm		No mets	Basal-Like Immune-Activated (BLIA)
GSM1974737	Breast canc	47	Female	Caucasian	34	Menopausal	Infiltrating Ductal Carcinoma	Infiltrating Ductal Carcinoma	T2NXM0	Discovery TN	Negative	Negative	Negative	TN	Moderately Differentiated	<=2cm		No mets	Basal-Like Immune-Activated (BLIA)
GSM1974738	Breast canc	44	Female	Caucasian	26	Pre-Menopausal	Infiltrating Ductal Carcinoma	Infiltrating Ductal Carcinoma	T1cNXM0	Discovery TN	Negative	Negative	Negative	TN	Moderately Differentiated	<=2cm	4-9	No mets	Luminal-AR (LAR)
GSM1974739	Breast canc	49	Female	Caucasian	27	Menopausal	Infiltrating Ductal Carcinoma	Infiltrating Ductal Carcinoma	T1cN2M0	Discovery TN	Negative	Negative	Negative	TN	Poorly Differentiated	>5cm	4-9	No mets	Basal-Like Immune-Activated (BLIA)
GSM1974740	Breast canc	76	Female	Caucasian	22	Post-Menopausal	Infiltrating Ductal Carcinoma	Infiltrating Ductal Carcinoma	T3N2M0	Discovery TN	Negative	Negative	Negative	TN	Poorly Differentiated	>5cm	4-9	No mets	Basal-Like Immune-Activated (BLIA)
GSM1974741	Breast canc	61	Female	Caucasian	24		Infiltrating Ductal Carcinoma	Infiltrating Ductal Carcinoma	T3N2M0	Discovery TN	Negative	Negative	Negative	TN	Moderately Differentiated	2 - 5 cm	1 - 3		Basal-Like Immune-Activated (BLIA)
GSM1974744	Breast canc	46	Female	Caucasian	21	Pre-Menopausal	Infiltrating Ductal Carcinoma	Infiltrating Ductal Carcinoma	T2N1aM0	Discovery TN	Negative	Negative	Negative	TN	Poorly Differentiated	<=2cm	0	No mets	Basal-Like Immune-Activated (BLIA)
GSM1974745	Breast canc	51	Female	Caucasian	24	Post-Menopausal	Infiltrating Ductal Carcinoma	Infiltrating Ductal Carcinoma	T1cN0M0	Discovery TN	Negative	Negative	Negative	TN	Moderately Differentiated	2 - 5 cm	0		Basal-Like Immune-Activated (BLIA)
GSM1974748	Breast canc	36	Female	Caucasian	28	Pre-Menopausal	Infiltrating Ductal Carcinoma	Infiltrating Ductal Carcinoma	T1cN1M0	Discovery TN	Negative	Negative	Negative	TN	Moderately Differentiated	2 - 5 cm	0	No mets	Basal-Like Immune-Activated (BLIA)
GSM1974749	Breast canc	44	Female	Caucasian	25		Infiltrating Ductal Carcinoma	Infiltrating Ductal Carcinoma	T2N0M0	Discovery TN	Negative	Negative	Negative	TN	Moderately Differentiated	<=2cm	0		Basal-Like Immune-Activated (BLIA)
GSM1974750	Breast canc	47	Female	Caucasian	26	Pre-Menopausal	Infiltrating Ductal Carcinoma	Infiltrating Ductal Carcinoma	T1cN0MX	Discovery TN	Negative	Negative	Negative	TN	Moderately Differentiated	2 - 5 cm	0	No mets	Luminal-AR (LAR)
GSM1974751	Breast canc	60	Female	Caucasian	37	Post-Menopausal	Infiltrating Ductal Carcinoma	Infiltrating Ductal Carcinoma	T2N0M0	Discovery TN	Negative	Negative	Negative	TN	Moderately Differentiated	<=2cm	1 - 3	No mets	Mesenchymal (MES)
GSM1974752	Breast canc	65	Female	Caucasian	39	Post-Menopausal	Infiltrating Ductal Carcinoma	Infiltrating Ductal Carcinoma	T1cN1M0	Discovery TN	Negative	Negative	Negative	TN	Moderately Differentiated	2 - 5 cm	1 - 3	No mets	Luminal-AR (LAR)
GSM1974755	Breast canc	48	Female	Caucasian	21	Pre-Menopausal	Infiltrating Ductal Carcinoma	Infiltrating Ductal Carcinoma	T2NXM0	Discovery TN	Negative	Negative	Negative	TN		2 - 5 cm		No mets	Mesenchymal (MES)
GSM1974756	Breast canc	48	Female	Caucasian	24	Pre-Menopausal	Infiltrating Ductal Carcinoma	Infiltrating Ductal Carcinoma	T2NXM0	Discovery TN	Negative	Negative	Negative	TN		2 - 5 cm			Mesenchymal (MES)
GSM1974757	Breast canc	59	Female	Caucasian	27	Post-Menopausal	Infiltrating Ductal Carcinoma	Infiltrating Ductal Carcinoma	T2NXMX	Discovery TN	Negative	Negative	Negative	TN	Poorly Differentiated	2 - 5 cm		No mets	Basal-Like Immune-Activated (BLIA)
GSM1974758	Breast canc	51	Female	Caucasian	30	Menopausal	Infiltrating Ductal Carcinoma	Infiltrating Ductal Carcinoma	T2NXM0	Validation TN	Negative	Negative	Negative	TN		2 - 5 cm		No mets	Basal-Like Immune-Activated (BLIA)
GSM1974759	Breast canc	53	Female	Caucasian	32	Menopausal	Infiltrating Ductal Carcinoma	Infiltrating Ductal Carcinoma	T2NXM0	Validation TN	Negative	Negative	Negative	TN	Poorly Differentiated	<=2cm		No mets	Basal-Like Immune-Activated (BLIA)
GSM1974760	Breast canc	85	Female	Caucasian	21	Post-Menopausal	Infiltrating Ductal Carcinoma	Infiltrating Ductal Carcinoma	T1cNXM0	Validation TN	Negative	Negative	Negative	TN	Poorly Differentiated	2 - 5 cm		No mets	Basal-Like Immune-Activated (BLIA)
GSM1974761	Breast canc	49	Female	Caucasian	25	Pre-Menopausal	Infiltrating Ductal Carcinoma	Infiltrating Ductal Carcinoma	T2NXM0	Validation TN	Negative	Negative	Negative	TN		2 - 5 cm	0	No mets	Mesenchymal (MES)
GSM1974762	Breast canc	72	Female	Caucasian	29	Post-Menopausal	Infiltrating Ductal Carcinoma	Infiltrating Ductal Carcinoma	T2N0M0	Validation TN	Negative	Negative	Negative	TN	Well Differentiated	any size with direct extension	4-9		Luminal-AR (LAR)
GSM1978883	Breast canc	51	Female	Caucasian	17	Menopausal		Infiltrating ductal carcinoma of the breast	T1N2M0	Validation not TN	Negative	Negative	Positive	not TN
GSM1978885	Breast canc	50	Female	Caucasian	19	T2N0M0		Infiltrating ductal carcinoma of the breast	T3N1M0	Validation not TN	Negative	Negative	Positive	not TN	Poorly Differentiated
GSM1978886	Breast canc	55	Female	Caucasian	29	Menopausal		Infiltrating ductal carcinoma of the breast	T2N0M0	Validation not TN	Negative	Negative	Positive	not TN	Poorly Differentiated
GSM1978888	Breast canc	35	Female	Caucasian	22	Pre-Menopausal		Infiltrating ductal carcinoma of the breast	T3N0M0	Validation not TN	Negative	Negative	Positive	not TN	Moderately Differentiated
GSM1978890	Breast canc	51	Female	Caucasian	22	T2N0M0		Infiltrating ductal carcinoma of the breast	T2N0M0	Validation not TN	Negative	Negative	Positive	not TN	Poorly Differentiated
GSM1978891	Breast canc	70	Female	Caucasian	20	Post-Menopausal		Infiltrating ductal carcinoma of the breast	T4N2MX	Validation not TN	Negative	Negative	Positive	not TN
GSM1978892	Breast canc	76	Female	Caucasian	23	Post-Menopausal		Infiltrating ductal carcinoma of the breast	T1NXMX	Validation not TN	Negative	Negative	Positive	not TN
GSM1978893	Breast canc	51	Female	Caucasian	25	Menopausal		Infiltrating ductal carcinoma of the breast	T2NXMX	Validation not TN	Negative	Negative	Positive	not TN	Poorly Differentiated
GSM1978894	Breast canc	53	Female	Caucasian	23	Post-Menopausal		Infiltrating ductal carcinoma of the breast	T1cNXMX	Validation not TN	Negative	Negative	Positive	not TN
GSM1978895	Breast canc	62	Female	Caucasian	24	Post-Menopausal		Infiltrating ductal carcinoma of the breast	T1cN0MX	Validation not TN	Negative	Negative	Positive	not TN
GSM1978897	Breast canc	72	Female	Caucasian	28	Post-Menopausal		Infiltrating ductal carcinoma of the breast	T1cN1M0	Validation not TN	Negative	Negative	Positive	not TN	Moderately Differentiated
GSM1978898	Breast canc	59	Female	Caucasian	26	Post-Menopausal		Infiltrating ductal carcinoma of the breast	T2N0MX	Validation not TN	Negative	Negative	Positive	not TN	Poorly Differentiated
GSM1978899	Breast canc	49	Female	Caucasian	29	Post-Menopausal		Infiltrating ductal carcinoma of the breast	T1N0M0	Validation not TN	Negative	Negative	Positive	not TN	Poorly Differentiated
GSM1978900	Breast canc	45	Female	Caucasian	28	Pre-menopausal		Infiltrating ductal carcinoma of the breast	T4N2M0	Validation not TN	Positive	Positive		not TN	Poorly Differentiated
GSM1978901	Breast canc	87	Female	Caucasian	27	Post-Menopausal		Infiltrating ductal carcinoma of the breast	T4NXM0	Validation not TN	Negative	Negative	Positive	not TN	Poorly Differentiated
GSM1978903	Breast canc	55	Female	Caucasian	29	Post-Menopausal		Infiltrating ductal carcinoma of the breast	T1cN1M0	Validation not TN	Positive	Negative		not TN	Moderately Differentiated
GSM1978905	Breast canc	39	Female	Caucasian	25	Pre-menopausal		Infiltrating ductal carcinoma of the breast	T1N1M0	Validation not TN	Positive	Positive	Negative	not TN
GSM1978906	Breast canc	49	Female	Caucasian	34	Pre-menopausal		Infiltrating ductal carcinoma of the breast	T2N3aM0	Validation not TN	Positive	Negative	Positive	not TN	Poorly Differentiated
GSM1978907	Breast canc	60	Female	Caucasian	34	Post-Menopausal		Infiltrating ductal carcinoma of the breast	T2N0M0	Validation not TN	Positive	Positive	Negative	not TN
GSM1978908	Breast canc	61	Female	Caucasian	22	Post-Menopausal		Infiltrating ductal carcinoma of the breast	T1cN2M0	Validation not TN	Positive	Positive	Negative	not TN	Moderately Differentiated
GSM1978909	Breast canc	60	Female	Caucasian	41	Post-Menopausal		Infiltrating ductal carcinoma of the breast	T2N1M0	Validation not TN	Positive	Positive	Positive	not TN	Poorly Differentiated
GSM1978910	Breast canc	61	Female	Caucasian	26	Post-Menopausal		Infiltrating ductal carcinoma of the breast	T1N2M0	Validation not TN	Positive	Positive	Negative	not TN	Moderately Differentiated
GSM1978911	Breast canc	65	Female	Caucasian	28	Post-Menopausal		Infiltrating ductal carcinoma of the breast	T1cNXM0	Validation not TN	Positive	Positive	Negative	not TN	Moderately Differentiated
GSM1978912	Breast canc	68	Female	Caucasian	29	Post-Menopausal		Infiltrating ductal carcinoma of the breast	T2N0M0	Validation not TN	Positive	Positive	Negative	not TN	Moderately Differentiated
GSM1978913	Breast canc	46	Female	Caucasian	24	Pre-menopausal		Infiltrating ductal carcinoma of the breast	T2N0M0	Validation not TN	Positive	Positive	Negative	not TN	Poorly Differentiated
GSM1978914	Breast canc	53	Female	Caucasian	30			Infiltrating ductal carcinoma of the breast	T2N1M0	Validation not TN	Positive	Positive	Negative	not TN	Poorly Differentiated
GSM1978916	Breast canc	48	Female	Caucasian	37	Post-Menopausal		Infiltrating ductal carcinoma of the breast	T2N2M0	Validation not TN	Positive	Positive	Negative	not TN	Moderately Differentiated
GSM1978917	Breast canc	61	Female	Caucasian	36	Post-Menopausal		Infiltrating ductal carcinoma of the breast	T2N1M0	Validation not TN	Positive	Positive	Negative	not TN	Moderately Differentiated
GSM1978918	Breast canc	56	Female	Caucasian	25	Post-Menopausal		Infiltrating ductal carcinoma of the breast	T2N2M0	Validation not TN	Positive	Positive	Negative	not TN	Poorly Differentiated
GSM1978919	Breast canc	45	Female	Caucasian	29	Post-Menopausal		Infiltrating ductal carcinoma of the breast	T1N2M0	Validation not TN	Positive	Positive	Negative	not TN	Moderately Differentiated
GSM1978920	Breast canc	73	Female	Caucasian	25	Post-Menopausal		Infiltrating ductal carcinoma of the breast	T1NXMX	Validation not TN	Positive	Positive		not TN	Moderately Differentiated
GSM1978921	Breast canc	69	Female	Caucasian	34	Post-Menopausal		Infiltrating ductal carcinoma of the breast	T1N1MX	Validation not TN	Positive	Positive		not TN	Moderately Differentiated
GSM1978922	Breast canc	65	Female	Caucasian	31	Post-Menopausal		Infiltrating ductal carcinoma of the breast	T1N2MX	Validation not TN	Positive	Negative	Negative	not TN
GSM1978923	Breast canc	56	Female	Caucasian	24			Infiltrating ductal carcinoma of the breast	T2N1MX	Validation not TN	Positive	Positive	Positive	not TN	Poorly Differentiated
GSM1978926	Breast canc	54	Female	Caucasian	28			Infiltrating ductal carcinoma of the breast	T2N1M0	Validation not TN	Positive	Positive		not TN
GSM1978927	Breast canc	52	Female	Caucasian	30	Pre-menopausal		Infiltrating ductal carcinoma of the breast	T2N1MX	Validation not TN	Positive	Positive		not TN
GSM1978928	Breast canc	75	Female	Caucasian	27	Pre-menopausal		Infiltrating ductal carcinoma of the breast	T2N0MX	Validation not TN	Positive	Positive	Negative	not TN	Moderately Differentiated
GSM1978929	Breast canc	42	Female	Caucasian	23			Infiltrating ductal carcinoma of the breast	T1N1M0	Validation not TN	Positive	Positive	Negative	not TN	Poorly Differentiated
GSM1978931	Breast canc	59	Female	Caucasian	33	Post-Menopausal		Infiltrating ductal carcinoma of the breast	T3N0MX	Validation not TN	Positive	Negative		not TN
GSM1978932	Breast canc	44	Female	Caucasian	22	Post-Menopausal		Infiltrating ductal carcinoma of the breast	T2N0MX	Validation not TN	Positive	Positive	Positive	not TN	Moderately Differentiated
GSM1978933	Breast canc	71	Female	Caucasian	32			Infiltrating ductal carcinoma of the breast	T2N0M0	Validation not TN	Positive	Negative		not TN
GSM1978934	Breast canc	56	Female	Caucasian	29	Menopausal		Infiltrating ductal carcinoma of the breast	T2NXM0	Validation not TN	Positive	Positive	Negative	not TN	Moderately Differentiated
GSM1978935	Breast canc	71	Female	Caucasian	28	Post-Menopausal		Infiltrating ductal carcinoma of the breast	T1NXM0	Validation not TN	Positive	Positive	Negative	not TN	Poorly Differentiated
GSM1978936	Breast canc	44	Female	Caucasian	26	Pre-menopausal		Infiltrating ductal carcinoma of the breast	T1NXM0	Validation not TN	Positive	Positive	Positive	not TN	Poorly Differentiated
GSM1978937	Breast canc	59	Female	Caucasian	24	Post-Menopausal		Infiltrating ductal carcinoma of the breast	T2N1M0	Validation not TN	Positive	Positive	Negative	not TN
GSM1978938	Breast canc	77	Female	Caucasian	33	Post-Menopausal		Infiltrating ductal carcinoma of the breast	T1N1MX	Validation not TN	Positive	Positive	Negative	not TN	Poorly Differentiated
GSM1978941	Breast canc	62	Female	Caucasian	40	Menopausal		Infiltrating ductal carcinoma of the breast	T2N1M0	Validation not TN	Positive	Positive		not TN	Moderately Differentiated
GSM1978945	Breast canc	52	Female	Caucasian	25	Post-Menopausal		Infiltrating ductal carcinoma of the breast	T3N0M0	Validation not TN	Positive	Positive	Negative	not TN
GSM1978946	Breast canc	72	Female	Caucasian	28	Post-Menopausal		Infiltrating ductal carcinoma of the breast	T2N1MX	Validation not TN	Positive	Positive		not TN
GSM1978947	Breast canc	61	Female	Caucasian	32	Menopausal		Infiltrating ductal carcinoma of the breast	T1NXM0	Validation not TN	Positive	Positive	Negative	not TN	Moderately Differentiated
GSM1978948	Breast canc	69	Female	Caucasian	31	Post-Menopausal		Infiltrating ductal carcinoma of the breast	T2N1M0	Validation not TN	Positive	Positive		not TN	Moderately Differentiated
GSM1978949	Breast canc	71	Female	Caucasian	27	Post-Menopausal		Infiltrating ductal carcinoma of the breast	T1NXM0	Validation not TN	Positive	Positive	Negative	not TN	Moderately Differentiated

## Sheet: Sheet4
ID	tissue	age	gender	race	BMI	menopausalstatus	histologygroup	set	er	pr	her2	triple-negative status	tumor_grade	tumor_size
GSM1974567	Breastcancer	41	Female	Caucasian	29	Post-Menopausal	InfiltratingDuctalCarcinoma	ValidationTN	Negative	Negative	Negative	TN	A	A
GSM1974569	Breastcancer	55	Female	Caucasian	31	Post-Menopausal	InfiltratingDuctalCarcinoma	ValidationTN	Negative	Negative	Negative	TN	A	A
GSM1974570	Breastcancer	65	Female	Caucasian	38	Post-Menopausal	InfiltratingDuctalCarcinoma	ValidationTN	Negative	Negative	Negative	TN	NA	B
GSM1974571	Breastcancer	40	Female	Caucasian	22	Pre-Menopausal	InfiltratingDuctalCarcinoma	ValidationTN	Negative	Negative	Negative	TN	A	A
GSM1974572	Breastcancer	66	Female	Caucasian	22	Post-Menopausal	InfiltratingDuctalCarcinoma	ValidationTN	Negative	Negative	Negative	TN	A	A
GSM1974573	Breastcancer	57	Female	Caucasian	38	Post-Menopausal	InfiltratingDuctalCarcinoma	ValidationTN	Negative	Negative	Negative	TN	NA	A
GSM1974575	Breastcancer	55	Female	Caucasian	32	Post-Menopausal	InfiltratingDuctalCarcinoma	ValidationTN	Negative	Negative	Negative	TN	NA	D
GSM1974576	Breastcancer	44	Female	Caucasian	44	NA	InfiltratingDuctalCarcinoma	ValidationTN	Negative	Negative	Negative	TN	A	B
GSM1974577	Breastcancer	78	Female	Caucasian	28	Post-Menopausal	InfiltratingDuctalCarcinoma	ValidationTN	Negative	Negative	Negative	TN	B	B
GSM1974578	Breastcancer	54	Female	Caucasian	34	NA	InfiltratingDuctalCarcinoma	ValidationTN	Negative	Negative	Negative	TN	NA	B
GSM1974579	Breastcancer	71	Female	Caucasian	32	Post-Menopausal	InfiltratingDuctalCarcinoma	ValidationTN	Negative	Negative	Negative	TN	NA	B
GSM1974580	Breastcancer	37	Female	Caucasian	23	Pre-Menopausal	InfiltratingDuctalCarcinoma	ValidationTN	Negative	Negative	Negative	TN	A	B
GSM1974581	Breastcancer	51	Female	Caucasian	23	Pre-Menopausal	InfiltratingDuctalCarcinoma	ValidationTN	Negative	Negative	Negative	TN	NA	B
GSM1974582	Breastcancer	64	Female	Caucasian	56	Post-Menopausal	InfiltratingDuctalCarcinoma	ValidationTN	Negative	Negative	Negative	TN	NA	B
GSM1974584	Breastcancer	58	Female	Caucasian	24	Post-Menopausal	InfiltratingDuctalCarcinoma	ValidationTN	Negative	Negative	Negative	TN	NA	A
GSM1974585	Breastcancer	64	Female	Caucasian	26	Post-Menopausal	InfiltratingDuctalCarcinoma	ValidationTN	Negative	Negative	Negative	TN	NA	B
GSM1974589	Breastcancer	73	Female	Caucasian	30	Post-Menopausal	InfiltratingDuctalCarcinoma	ValidationTN	Negative	Negative	Negative	TN	A	A
GSM1974590	Breastcancer	56	Female	Caucasian	34	Post-Menopausal	InfiltratingDuctalCarcinoma	ValidationTN	Negative	Negative	Negative	TN	A	B
GSM1974591	Breastcancer	43	Female	Caucasian	26	Pre-Menopausal	InfiltratingDuctalCarcinoma	ValidationTN	Negative	Negative	Negative	TN	A	B
GSM1974593	Breastcancer	43	Female	Caucasian	22	Pre-Menopausal	InfiltratingDuctalCarcinoma	ValidationTN	Negative	Negative	Negative	TN	NA	B
GSM1974594	Breastcancer	69	Female	Caucasian	32	Post-Menopausal	InfiltratingDuctalCarcinoma	ValidationTN	Negative	Negative	Negative	TN	A	B
GSM1974596	Breastcancer	49	Female	Caucasian	22	Pre-Menopausal	InfiltratingDuctalCarcinoma	ValidationTN	Negative	Negative	Negative	TN	A	B
GSM1974597	Breastcancer	83	Female	Caucasian	22	Post-Menopausal	InfiltratingDuctalCarcinoma	ValidationTN	Negative	Negative	Negative	TN	B	A
GSM1974599	Breastcancer	44	Female	Caucasian	24	Menopausal	InfiltratingDuctalCarcinoma	ValidationTN	Negative	Negative	Negative	TN	NA	B
GSM1974600	Breastcancer	68	Female	Caucasian	32	Post-Menopausal	InfiltratingDuctalCarcinoma	ValidationTN	Negative	Negative	Negative	TN	NA	B
GSM1974601	Breastcancer	67	Female	Caucasian	30	Post-Menopausal	InfiltratingDuctalCarcinoma	ValidationTN	Negative	Negative	Negative	TN	A	B
GSM1974602	Breastcancer	64	Female	Caucasian	22	Menopausal	InfiltratingDuctalCarcinoma	ValidationTN	Negative	Negative	Negative	TN	NA	B
GSM1974603	Breastcancer	59	Female	Caucasian	44	Post-Menopausal	InfiltratingDuctalCarcinoma	ValidationTN	Negative	Negative	Negative	TN	A	B
GSM1974604	Breastcancer	47	Female	Caucasian	26	Pre-Menopausal	InfiltratingDuctalCarcinoma	ValidationTN	Negative	Negative	Negative	TN	A	B
GSM1974605	Breastcancer	68	Female	Caucasian	32	Post-Menopausal	InfiltratingDuctalCarcinoma	ValidationTN	Negative	Negative	Negative	TN	A	B
GSM1974606	Breastcancer	57	Female	Caucasian	32	Post-Menopausal	InfiltratingDuctalCarcinoma	ValidationTN	Negative	Negative	Negative	TN	A	A
GSM1974607	Breastcancer	58	Female	Caucasian	25	Post-Menopausal	InfiltratingDuctalCarcinoma	ValidationTN	Negative	Negative	Negative	TN	A	B
GSM1974608	Breastcancer	48	Female	Caucasian	22	Pre-Menopausal	InfiltratingDuctalCarcinoma	ValidationTN	Negative	Negative	Negative	TN	A	B
GSM1974609	Breastcancer	57	Female	Caucasian	28	Post-Menopausal	InfiltratingDuctalCarcinoma	ValidationTN	Negative	Negative	Negative	TN	C	B
GSM1974610	Breastcancer	66	Female	Caucasian	22	Post-Menopausal	InfiltratingDuctalCarcinoma	ValidationTN	Negative	Negative	Negative	TN	B	A
GSM1974611	Breastcancer	39	Female	Caucasian	21	Pre-Menopausal	InfiltratingDuctalCarcinoma	ValidationTN	Negative	Negative	Negative	TN	A	B
GSM1974612	Breastcancer	71	Female	Caucasian	20	Post-Menopausal	InfiltratingDuctalCarcinoma	ValidationTN	Negative	Negative	Negative	TN	B	B
GSM1974613	Breastcancer	59	Female	Caucasian	26	Post-Menopausal	InfiltratingDuctalCarcinoma	ValidationTN	Negative	Negative	Negative	TN	A	B
GSM1974614	Breastcancer	67	Female	Caucasian	38	Post-Menopausal	InfiltratingDuctalCarcinoma	ValidationTN	Negative	Negative	Negative	TN	NA	B
GSM1974615	Breastcancer	49	Female	Caucasian	26	Pre-Menopausal	InfiltratingDuctalCarcinoma	ValidationTN	Negative	Negative	Negative	TN	A	D
GSM1974617	Breastcancer	74	Female	Caucasian	29	Post-Menopausal	InfiltratingDuctalCarcinoma	ValidationTN	Negative	Negative	Negative	TN	B	A
GSM1974618	Breastcancer	70	Female	Caucasian	16	Post-Menopausal	InfiltratingDuctalCarcinoma	ValidationTN	Negative	Negative	Negative	TN	A	C
GSM1974619	Breastcancer	75	Female	Caucasian	25	Post-Menopausal	InfiltratingDuctalCarcinoma	ValidationTN	Negative	Negative	Negative	TN	NA	B
GSM1974620	Breastcancer	26	Female	Caucasian	19	NA	InfiltratingDuctalCarcinoma	ValidationTN	Negative	Negative	Negative	TN	A	D
GSM1974621	Breastcancer	55	Female	Caucasian	29	NA	InfiltratingDuctalCarcinoma	ValidationTN	Negative	Negative	Negative	TN	B	A
GSM1974622	Breastcancer	59	Female	Caucasian	24	Post-Menopausal	InfiltratingDuctalCarcinoma	ValidationTN	Negative	Negative	Negative	TN	NA	B
GSM1974623	Breastcancer	48	Female	Caucasian	30	Pre-Menopausal	InfiltratingDuctalCarcinoma	ValidationTN	Negative	Negative	Negative	TN	A	A
GSM1974624	Breastcancer	56	Female	Caucasian	25	Post-Menopausal	InfiltratingDuctalCarcinoma	ValidationTN	Negative	Negative	Negative	TN	NA	B
GSM1974625	Breastcancer	57	Female	Caucasian	43	Post-Menopausal	InfiltratingDuctalCarcinoma	ValidationTN	Negative	Negative	Negative	TN	NA	B
GSM1974626	Breastcancer	47	Female	Caucasian	34	Menopausal	InfiltratingDuctalCarcinoma	ValidationTN	Negative	Negative	Negative	TN	NA	A
GSM1974627	Breastcancer	38	Female	Caucasian	28	Pre-Menopausal	InfiltratingDuctalCarcinoma	ValidationTN	Negative	Negative	Negative	TN	NA	B
GSM1974628	Breastcancer	48	Female	Caucasian	21	Pre-Menopausal	InfiltratingDuctalCarcinoma	ValidationTN	Negative	Negative	Negative	TN	A	B
GSM1974629	Breastcancer	64	Female	Caucasian	20	Post-Menopausal	InfiltratingDuctalCarcinoma	ValidationTN	Negative	Negative	Negative	TN	A	B
GSM1974630	Breastcancer	61	Female	Caucasian	27	Post-Menopausal	InfiltratingDuctalCarcinoma	ValidationTN	Negative	Negative	Negative	TN	NA	A
GSM1974631	Breastcancer	50	Female	Caucasian	33	Menopausal	InfiltratingDuctalCarcinoma	ValidationTN	Negative	Negative	Negative	TN	B	A
GSM1974635	Breastcancer	66	Female	Caucasian	29	Post-Menopausal	InfiltratingDuctalCarcinoma	ValidationTN	Negative	Negative	Negative	TN	C	B
GSM1974637	Breastcancer	61	Female	Caucasian	28	Post-Menopausal	InfiltratingDuctalCarcinoma	ValidationTN	Negative	Negative	Negative	TN	B	B
GSM1974638	Breastcancer	60	Female	Caucasian	26	Post-Menopausal	InfiltratingDuctalCarcinoma	ValidationTN	Negative	Negative	Negative	TN	NA	B
GSM1974639	Breastcancer	55	Female	Caucasian	30	Post-Menopausal	InfiltratingDuctalCarcinoma	ValidationTN	Negative	Negative	Negative	TN	NA	D
GSM1974640	Breastcancer	35	Female	Caucasian	24	Pre-Menopausal	InfiltratingDuctalCarcinoma	ValidationTN	Negative	Negative	Negative	TN	A	B
GSM1974641	Breastcancer	58	Female	Caucasian	27	Post-Menopausal	InfiltratingDuctalCarcinoma	ValidationTN	Negative	Negative	Negative	TN	B	B
GSM1974643	Breastcancer	80	Female	Caucasian	20	Post-Menopausal	InfiltratingDuctalCarcinoma	ValidationTN	Negative	Negative	Negative	TN	B	B
GSM1974644	Breastcancer	58	Female	Caucasian	29	Post-Menopausal	InfiltratingDuctalCarcinoma	ValidationTN	Negative	Negative	Negative	TN	B	A
GSM1974645	Breastcancer	53	Female	Caucasian	26	Menopausal	InfiltratingDuctalCarcinoma	ValidationTN	Negative	Negative	Negative	TN	B	B
GSM1974646	Breastcancer	64	Female	Caucasian	29	Post-Menopausal	InfiltratingDuctalCarcinoma	ValidationTN	Negative	Negative	Negative	TN	A	B
GSM1974648	Breastcancer	48	Female	Caucasian	26	NA	InfiltratingDuctalCarcinoma	ValidationTN	Negative	Negative	Negative	TN	A	A
GSM1974650	Breastcancer	43	Female	Caucasian	36	Pre-Menopausal	InfiltratingDuctalCarcinoma	ValidationTN	Negative	Negative	Negative	TN	A	B
GSM1974651	Breastcancer	69	Female	Caucasian	31	Post-Menopausal	InfiltratingDuctalCarcinoma	ValidationTN	Negative	Negative	Negative	TN	B	B
GSM1974652	Breastcancer	45	Female	Caucasian	22	Pre-Menopausal	InfiltratingDuctalCarcinoma	ValidationTN	Negative	Negative	Negative	TN	A	B
GSM1974653	Breastcancer	76	Female	Caucasian	28	NA	InfiltratingDuctalCarcinoma	ValidationTN	Negative	Negative	Negative	TN	A	A
GSM1974656	Breastcancer	57	Female	Caucasian	38	Post-Menopausal	InfiltratingDuctalCarcinoma	ValidationTN	Negative	Negative	Negative	TN	A	B
GSM1974657	Breastcancer	70	Female	Caucasian	24	Post-Menopausal	InfiltratingDuctalCarcinoma	ValidationTN	Negative	Negative	Negative	TN	B	B
GSM1974658	Breastcancer	73	Female	Caucasian	25	Post-Menopausal	InfiltratingDuctalCarcinoma	ValidationTN	Negative	Negative	Negative	TN	A	A
GSM1974659	Breastcancer	42	Female	Caucasian	29	Pre-Menopausal	InfiltratingDuctalCarcinoma	ValidationTN	Negative	Negative	Negative	TN	A	NA
GSM1974660	Breastcancer	42	Female	Caucasian	32	Pre-Menopausal	InfiltratingDuctalCarcinoma	ValidationTN	Negative	Negative	Negative	TN	A	NA
GSM1974661	Breastcancer	38	Female	Caucasian	25	Pre-Menopausal	InfiltratingDuctalCarcinoma	ValidationTN	Negative	Negative	Negative	TN	B	B
GSM1974664	Breastcancer	47	Female	Caucasian	24	Pre-Menopausal	InfiltratingDuctalCarcinoma	ValidationTN	Negative	Negative	Negative	TN	A	A
GSM1974665	Breastcancer	56	Female	Caucasian	25	NA	InfiltratingDuctalCarcinoma	ValidationTN	Negative	Negative	Negative	TN	A	B
GSM1974666	Breastcancer	70	Female	Caucasian	30	NA	InfiltratingDuctalCarcinoma	ValidationTN	Negative	Negative	Negative	TN	A	B
GSM1974667	Breastcancer	72	Female	Caucasian	24	NA	InfiltratingDuctalCarcinoma	ValidationTN	Negative	Negative	Negative	TN	A	B
GSM1974668	Breastcancer	44	Female	Caucasian	32	Post-Menopausal	InfiltratingDuctalCarcinoma	ValidationTN	Negative	Negative	Negative	TN	A	B
GSM1974669	Breastcancer	51	Female	Caucasian	31	Pre-Menopausal	InfiltratingDuctalCarcinoma	ValidationTN	Negative	Negative	Negative	TN	A	B
GSM1974670	Breastcancer	70	Female	Caucasian	30	Post-Menopausal	InfiltratingDuctalCarcinoma	ValidationTN	Negative	Negative	Negative	TN	A	B
GSM1974672	Breastcancer	45	Female	Caucasian	23	Pre-Menopausal	InfiltratingDuctalCarcinoma	ValidationTN	Negative	Negative	Negative	TN	NA	B
GSM1974673	Breastcancer	62	Female	Caucasian	30	Post-Menopausal	InfiltratingDuctalCarcinoma	DiscoveryTN	Negative	Negative	Negative	TN	B	B
GSM1974674	Breastcancer	32	Female	Caucasian	22	Pre-Menopausal	InfiltratingDuctalCarcinoma	DiscoveryTN	Negative	Negative	Negative	TN	B	B
GSM1974680	Breastcancer	86	Female	Caucasian	25	Post-Menopausal	InfiltratingDuctalCarcinoma	DiscoveryTN	Negative	Negative	Negative	TN	A	B
GSM1974681	Breastcancer	66	Female	Caucasian	26	Post-Menopausal	InfiltratingDuctalCarcinoma	DiscoveryTN	Negative	Negative	Negative	TN	B	A
GSM1974683	Breastcancer	60	Female	Caucasian	26	Post-Menopausal	InfiltratingDuctalCarcinoma	DiscoveryTN	Negative	Negative	Negative	TN	B	C
GSM1974685	Breastcancer	57	Female	Caucasian	24	Post-Menopausal	InfiltratingDuctalCarcinoma	DiscoveryTN	Negative	Negative	Negative	TN	A	B
GSM1974692	Breastcancer	53	Female	Caucasian	21	Post-Menopausal	InfiltratingDuctalCarcinoma	DiscoveryTN	Negative	Negative	Negative	TN	A	B
GSM1974693	Breastcancer	39	Female	Caucasian	25	Pre-Menopausal	InfiltratingDuctalCarcinoma	DiscoveryTN	Negative	Negative	Negative	TN	A	B
GSM1974695	Breastcancer	43	Female	Caucasian	30	Pre-Menopausal	InfiltratingDuctalCarcinoma	DiscoveryTN	Negative	Negative	Negative	TN	A	C
GSM1974696	Breastcancer	67	Female	Caucasian	29	Post-Menopausal	InfiltratingDuctalCarcinoma	DiscoveryTN	Negative	Negative	Negative	TN	A	A
GSM1974697	Breastcancer	80	Female	Caucasian	21	Post-Menopausal	InfiltratingDuctalCarcinoma	DiscoveryTN	Negative	Negative	Negative	TN	NA	B
GSM1974698	Breastcancer	65	Female	Caucasian	28	Post-Menopausal	InfiltratingDuctalCarcinoma	DiscoveryTN	Negative	Negative	Negative	TN	A	B
GSM1974699	Breastcancer	46	Female	Caucasian	27	Pre-Menopausal	InfiltratingDuctalCarcinoma	DiscoveryTN	Negative	Negative	Negative	TN	A	B
GSM1974700	Breastcancer	54	Female	Caucasian	32	Post-Menopausal	InfiltratingDuctalCarcinoma	DiscoveryTN	Negative	Negative	Negative	TN	A	B
GSM1974701	Breastcancer	51	Female	Caucasian	29	NA	InfiltratingDuctalCarcinoma	DiscoveryTN	Negative	Negative	Negative	TN	A	A
GSM1974702	Breastcancer	46	Female	Caucasian	36	Pre-Menopausal	InfiltratingDuctalCarcinoma	DiscoveryTN	Negative	Negative	Negative	TN	A	B
GSM1974703	Breastcancer	73	Female	Caucasian	36	Post-Menopausal	InfiltratingDuctalCarcinoma	DiscoveryTN	Negative	Negative	Negative	TN	A	B
GSM1974704	Breastcancer	73	Female	Caucasian	25	NA	InfiltratingDuctalCarcinoma	DiscoveryTN	Negative	Negative	Negative	TN	A	B
GSM1974705	Breastcancer	39	Female	Caucasian	20	Post-Menopausal	InfiltratingDuctalCarcinoma	DiscoveryTN	Negative	Negative	Negative	TN	A	B
GSM1974706	Breastcancer	49	Female	Caucasian	24	Pre-Menopausal	InfiltratingDuctalCarcinoma	DiscoveryTN	Negative	Negative	Negative	TN	B	B
GSM1974707	Breastcancer	51	Female	Caucasian	27	Post-Menopausal	InfiltratingDuctalCarcinoma	DiscoveryTN	Negative	Negative	Negative	TN	A	B
GSM1974708	Breastcancer	39	Female	Caucasian	27	Pre-Menopausal	InfiltratingDuctalCarcinoma	DiscoveryTN	Negative	Negative	Negative	TN	A	B
GSM1974709	Breastcancer	42	Female	Caucasian	46	Pre-Menopausal	InfiltratingDuctalCarcinoma	DiscoveryTN	Negative	Negative	Negative	TN	A	C
GSM1974710	Breastcancer	54	Female	Caucasian	23	Post-Menopausal	InfiltratingDuctalCarcinoma	DiscoveryTN	Negative	Negative	Negative	TN	A	B
GSM1974711	Breastcancer	69	Female	Caucasian	29	Post-Menopausal	InfiltratingDuctalCarcinoma	DiscoveryTN	Negative	Negative	Negative	TN	B	B
GSM1974713	Breastcancer	35	Female	Caucasian	25	Pre-Menopausal	InfiltratingDuctalCarcinoma	DiscoveryTN	Negative	Negative	Negative	TN	A	B
GSM1974714	Breastcancer	38	Female	Caucasian	35	Pre-Menopausal	InfiltratingDuctalCarcinoma	DiscoveryTN	Negative	Negative	Negative	TN	A	B
GSM1974715	Breastcancer	49	Female	Caucasian	33	Pre-Menopausal	InfiltratingDuctalCarcinoma	DiscoveryTN	Negative	Negative	Negative	TN	A	B
GSM1974716	Breastcancer	57	Female	Caucasian	35	Post-Menopausal	InfiltratingDuctalCarcinoma	DiscoveryTN	Negative	Negative	Negative	TN	A	B
GSM1974718	Breastcancer	48	Female	Caucasian	25	Pre-Menopausal	InfiltratingDuctalCarcinoma	DiscoveryTN	Negative	Negative	Negative	TN	A	B
GSM1974719	Breastcancer	66	Female	Caucasian	33	Post-Menopausal	InfiltratingDuctalCarcinoma	DiscoveryTN	Negative	Negative	Negative	TN	B	C
GSM1974720	Breastcancer	55	Female	Caucasian	30	Post-Menopausal	InfiltratingDuctalCarcinoma	DiscoveryTN	Negative	Negative	Negative	TN	A	B
GSM1974721	Breastcancer	42	Female	Caucasian	31	Pre-Menopausal	InfiltratingDuctalCarcinoma	DiscoveryTN	Negative	Negative	Negative	TN	B	B
GSM1974722	Breastcancer	71	Female	Caucasian	28	Post-Menopausal	InfiltratingDuctalCarcinoma	DiscoveryTN	Negative	Negative	Negative	TN	B	B
GSM1974723	Breastcancer	72	Female	Caucasian	28	Post-Menopausal	InfiltratingDuctalCarcinoma	DiscoveryTN	Negative	Negative	Negative	TN	A	B
GSM1974724	Breastcancer	45	Female	Caucasian	23	Pre-Menopausal	InfiltratingDuctalCarcinoma	DiscoveryTN	Negative	Negative	Negative	TN	B	B
GSM1974725	Breastcancer	75	Female	Caucasian	32	Post-Menopausal	InfiltratingDuctalCarcinoma	DiscoveryTN	Negative	Negative	Negative	TN	A	B
GSM1974726	Breastcancer	67	Female	Caucasian	32	Post-Menopausal	InfiltratingDuctalCarcinoma	DiscoveryTN	Negative	Negative	Negative	TN	A	B
GSM1974727	Breastcancer	41	Female	Caucasian	39	Pre-Menopausal	InfiltratingDuctalCarcinoma	DiscoveryTN	Negative	Negative	Negative	TN	B	B
GSM1974728	Breastcancer	39	Female	Caucasian	28	Menopausal	InfiltratingDuctalCarcinoma	DiscoveryTN	Negative	Negative	Negative	TN	B	B
GSM1974729	Breastcancer	38	Female	Caucasian	27	Pre-Menopausal	InfiltratingDuctalCarcinoma	DiscoveryTN	Negative	Negative	Negative	TN	A	B
GSM1974731	Breastcancer	57	Female	Caucasian	41	Post-Menopausal	InfiltratingDuctalCarcinoma	DiscoveryTN	Negative	Negative	Negative	TN	B	B
GSM1974732	Breastcancer	44	Female	Caucasian	25	Pre-Menopausal	InfiltratingDuctalCarcinoma	DiscoveryTN	Negative	Negative	Negative	TN	NA	A
GSM1974734	Breastcancer	36	Female	Caucasian	28	Pre-Menopausal	InfiltratingDuctalCarcinoma	DiscoveryTN	Negative	Negative	Negative	TN	B	B
GSM1974736	Breastcancer	66	Female	Caucasian	38	Post-Menopausal	InfiltratingDuctalCarcinoma	DiscoveryTN	Negative	Negative	Negative	TN	B	B
GSM1974737	Breastcancer	47	Female	Caucasian	34	Menopausal	InfiltratingDuctalCarcinoma	DiscoveryTN	Negative	Negative	Negative	TN	B	A
GSM1974738	Breastcancer	44	Female	Caucasian	26	Pre-Menopausal	InfiltratingDuctalCarcinoma	DiscoveryTN	Negative	Negative	Negative	TN	B	A
GSM1974739	Breastcancer	49	Female	Caucasian	27	Menopausal	InfiltratingDuctalCarcinoma	DiscoveryTN	Negative	Negative	Negative	TN	A	C
GSM1974740	Breastcancer	76	Female	Caucasian	22	Post-Menopausal	InfiltratingDuctalCarcinoma	DiscoveryTN	Negative	Negative	Negative	TN	A	C
GSM1974741	Breastcancer	61	Female	Caucasian	24	NA	InfiltratingDuctalCarcinoma	DiscoveryTN	Negative	Negative	Negative	TN	B	B
GSM1974744	Breastcancer	46	Female	Caucasian	21	Pre-Menopausal	InfiltratingDuctalCarcinoma	DiscoveryTN	Negative	Negative	Negative	TN	A	A
GSM1974745	Breastcancer	51	Female	Caucasian	24	Post-Menopausal	InfiltratingDuctalCarcinoma	DiscoveryTN	Negative	Negative	Negative	TN	B	B
GSM1974748	Breastcancer	36	Female	Caucasian	28	Pre-Menopausal	InfiltratingDuctalCarcinoma	DiscoveryTN	Negative	Negative	Negative	TN	B	B
GSM1974749	Breastcancer	44	Female	Caucasian	25	NA	InfiltratingDuctalCarcinoma	DiscoveryTN	Negative	Negative	Negative	TN	B	A
GSM1974750	Breastcancer	47	Female	Caucasian	26	Pre-Menopausal	InfiltratingDuctalCarcinoma	DiscoveryTN	Negative	Negative	Negative	TN	B	B
GSM1974751	Breastcancer	60	Female	Caucasian	37	Post-Menopausal	InfiltratingDuctalCarcinoma	DiscoveryTN	Negative	Negative	Negative	TN	B	A
GSM1974752	Breastcancer	65	Female	Caucasian	39	Post-Menopausal	InfiltratingDuctalCarcinoma	DiscoveryTN	Negative	Negative	Negative	TN	B	B
GSM1974755	Breastcancer	48	Female	Caucasian	21	Pre-Menopausal	InfiltratingDuctalCarcinoma	DiscoveryTN	Negative	Negative	Negative	TN	NA	B
GSM1974756	Breastcancer	48	Female	Caucasian	24	Pre-Menopausal	InfiltratingDuctalCarcinoma	DiscoveryTN	Negative	Negative	Negative	TN	NA	B
GSM1974757	Breastcancer	59	Female	Caucasian	27	Post-Menopausal	InfiltratingDuctalCarcinoma	DiscoveryTN	Negative	Negative	Negative	TN	A	B
GSM1974758	Breastcancer	51	Female	Caucasian	30	Menopausal	InfiltratingDuctalCarcinoma	DiscoveryTN	Negative	Negative	Negative	TN	NA	B
GSM1974759	Breastcancer	53	Female	Caucasian	32	Menopausal	InfiltratingDuctalCarcinoma	DiscoveryTN	Negative	Negative	Negative	TN	A	A
GSM1974760	Breastcancer	85	Female	Caucasian	21	Post-Menopausal	InfiltratingDuctalCarcinoma	DiscoveryTN	Negative	Negative	Negative	TN	A	B
GSM1974761	Breastcancer	49	Female	Caucasian	25	Pre-Menopausal	InfiltratingDuctalCarcinoma	DiscoveryTN	Negative	Negative	Negative	TN	NA	B
GSM1974762	Breastcancer	72	Female	Caucasian	29	Post-Menopausal	InfiltratingDuctalCarcinoma	DiscoveryTN	Negative	Negative	Negative	TN	C	D
GSM1978883	Breastcancer	51	Female	Caucasian	17	Menopausal	InfiltratingDuctalCarcinoma	ValidationnotTN	Negative	Negative	Positive	not TN	NA	NA
GSM1978885	Breastcancer	50	Female	Caucasian	19	T2N0M0	InfiltratingDuctalCarcinoma	ValidationnotTN	Negative	Negative	Positive	not TN	A	NA
GSM1978886	Breastcancer	55	Female	Caucasian	29	Menopausal	InfiltratingDuctalCarcinoma	ValidationnotTN	Negative	Negative	Positive	not TN	A	NA
GSM1978888	Breastcancer	35	Female	Caucasian	22	Pre-Menopausal	InfiltratingDuctalCarcinoma	ValidationnotTN	Negative	Negative	Positive	not TN	B	NA
GSM1978890	Breastcancer	51	Female	Caucasian	22	T2N0M0	InfiltratingDuctalCarcinoma	ValidationnotTN	Negative	Negative	Positive	not TN	A	NA
GSM1978891	Breastcancer	70	Female	Caucasian	20	Post-Menopausal	InfiltratingDuctalCarcinoma	ValidationnotTN	Negative	Negative	Positive	not TN	NA	NA
GSM1978892	Breastcancer	76	Female	Caucasian	23	Post-Menopausal	InfiltratingDuctalCarcinoma	ValidationnotTN	Negative	Negative	Positive	not TN	NA	NA
GSM1978893	Breastcancer	51	Female	Caucasian	25	Menopausal	InfiltratingDuctalCarcinoma	ValidationnotTN	Negative	Negative	Positive	not TN	A	NA
GSM1978894	Breastcancer	53	Female	Caucasian	23	Post-Menopausal	InfiltratingDuctalCarcinoma	ValidationnotTN	Negative	Negative	Positive	not TN	NA	NA
GSM1978895	Breastcancer	62	Female	Caucasian	24	Post-Menopausal	InfiltratingDuctalCarcinoma	ValidationnotTN	Negative	Negative	Positive	not TN	NA	NA
GSM1978897	Breastcancer	72	Female	Caucasian	28	Post-Menopausal	InfiltratingDuctalCarcinoma	ValidationnotTN	Negative	Negative	Positive	not TN	B	NA
GSM1978898	Breastcancer	59	Female	Caucasian	26	Post-Menopausal	InfiltratingDuctalCarcinoma	ValidationnotTN	Negative	Negative	Positive	not TN	A	NA
GSM1978899	Breastcancer	49	Female	Caucasian	29	Post-Menopausal	InfiltratingDuctalCarcinoma	ValidationnotTN	Negative	Negative	Positive	not TN	A	NA
GSM1978900	Breastcancer	45	Female	Caucasian	28	Pre-menopausal	InfiltratingDuctalCarcinoma	ValidationnotTN	Positive	Positive	NA	not TN	A	NA
GSM1978901	Breastcancer	87	Female	Caucasian	27	Post-Menopausal	InfiltratingDuctalCarcinoma	ValidationnotTN	Negative	Negative	Positive	not TN	A	NA
GSM1978903	Breastcancer	55	Female	Caucasian	29	Post-Menopausal	InfiltratingDuctalCarcinoma	ValidationnotTN	Positive	Negative	NA	not TN	B	NA
GSM1978905	Breastcancer	39	Female	Caucasian	25	Pre-menopausal	InfiltratingDuctalCarcinoma	ValidationnotTN	Positive	Positive	Negative	not TN	NA	NA
GSM1978906	Breastcancer	49	Female	Caucasian	34	Pre-menopausal	InfiltratingDuctalCarcinoma	ValidationnotTN	Positive	Negative	Positive	not TN	A	NA
GSM1978907	Breastcancer	60	Female	Caucasian	34	Post-Menopausal	InfiltratingDuctalCarcinoma	ValidationnotTN	Positive	Positive	Negative	not TN	NA	NA
GSM1978908	Breastcancer	61	Female	Caucasian	22	Post-Menopausal	InfiltratingDuctalCarcinoma	ValidationnotTN	Positive	Positive	Negative	not TN	B	NA
GSM1978909	Breastcancer	60	Female	Caucasian	41	Post-Menopausal	InfiltratingDuctalCarcinoma	ValidationnotTN	Positive	Positive	Positive	not TN	A	NA
GSM1978910	Breastcancer	61	Female	Caucasian	26	Post-Menopausal	InfiltratingDuctalCarcinoma	ValidationnotTN	Positive	Positive	Negative	not TN	B	NA
GSM1978911	Breastcancer	65	Female	Caucasian	28	Post-Menopausal	InfiltratingDuctalCarcinoma	ValidationnotTN	Positive	Positive	Negative	not TN	B	NA
GSM1978912	Breastcancer	68	Female	Caucasian	29	Post-Menopausal	InfiltratingDuctalCarcinoma	ValidationnotTN	Positive	Positive	Negative	not TN	B	NA
GSM1978913	Breastcancer	46	Female	Caucasian	24	Pre-menopausal	InfiltratingDuctalCarcinoma	ValidationnotTN	Positive	Positive	Negative	not TN	A	NA
GSM1978914	Breastcancer	53	Female	Caucasian	30	NA	InfiltratingDuctalCarcinoma	ValidationnotTN	Positive	Positive	Negative	not TN	A	NA
GSM1978916	Breastcancer	48	Female	Caucasian	37	Post-Menopausal	InfiltratingDuctalCarcinoma	ValidationnotTN	Positive	Positive	Negative	not TN	B	NA
GSM1978917	Breastcancer	61	Female	Caucasian	36	Post-Menopausal	InfiltratingDuctalCarcinoma	ValidationnotTN	Positive	Positive	Negative	not TN	B	NA
GSM1978918	Breastcancer	56	Female	Caucasian	25	Post-Menopausal	InfiltratingDuctalCarcinoma	ValidationnotTN	Positive	Positive	Negative	not TN	A	NA
GSM1978919	Breastcancer	45	Female	Caucasian	29	Post-Menopausal	InfiltratingDuctalCarcinoma	ValidationnotTN	Positive	Positive	Negative	not TN	B	NA
GSM1978920	Breastcancer	73	Female	Caucasian	25	Post-Menopausal	InfiltratingDuctalCarcinoma	ValidationnotTN	Positive	Positive	NA	not TN	B	NA
GSM1978921	Breastcancer	69	Female	Caucasian	34	Post-Menopausal	InfiltratingDuctalCarcinoma	ValidationnotTN	Positive	Positive	NA	not TN	B	NA
GSM1978922	Breastcancer	65	Female	Caucasian	31	Post-Menopausal	InfiltratingDuctalCarcinoma	ValidationnotTN	Positive	Negative	Negative	not TN	NA	NA
GSM1978923	Breastcancer	56	Female	Caucasian	24	NA	InfiltratingDuctalCarcinoma	ValidationnotTN	Positive	Positive	Positive	not TN	A	NA
GSM1978926	Breastcancer	54	Female	Caucasian	28	NA	InfiltratingDuctalCarcinoma	ValidationnotTN	Positive	Positive	NA	not TN	NA	NA
GSM1978927	Breastcancer	52	Female	Caucasian	30	Pre-menopausal	InfiltratingDuctalCarcinoma	ValidationnotTN	Positive	Positive	NA	not TN	NA	NA
GSM1978928	Breastcancer	75	Female	Caucasian	27	Pre-menopausal	InfiltratingDuctalCarcinoma	ValidationnotTN	Positive	Positive	Negative	not TN	B	NA
GSM1978929	Breastcancer	42	Female	Caucasian	23	NA	InfiltratingDuctalCarcinoma	ValidationnotTN	Positive	Positive	Negative	not TN	A	NA
GSM1978931	Breastcancer	59	Female	Caucasian	33	Post-Menopausal	InfiltratingDuctalCarcinoma	ValidationnotTN	Positive	Negative	NA	not TN	NA	NA
GSM1978932	Breastcancer	44	Female	Caucasian	22	Post-Menopausal	InfiltratingDuctalCarcinoma	ValidationnotTN	Positive	Positive	Positive	not TN	B	NA
GSM1978933	Breastcancer	71	Female	Caucasian	32	NA	InfiltratingDuctalCarcinoma	ValidationnotTN	Positive	Negative	NA	not TN	NA	NA
GSM1978934	Breastcancer	56	Female	Caucasian	29	Menopausal	InfiltratingDuctalCarcinoma	ValidationnotTN	Positive	Positive	Negative	not TN	B	NA
GSM1978935	Breastcancer	71	Female	Caucasian	28	Post-Menopausal	InfiltratingDuctalCarcinoma	ValidationnotTN	Positive	Positive	Negative	not TN	A	NA
GSM1978936	Breastcancer	44	Female	Caucasian	26	Pre-menopausal	InfiltratingDuctalCarcinoma	ValidationnotTN	Positive	Positive	Positive	not TN	A	NA
GSM1978937	Breastcancer	59	Female	Caucasian	24	Post-Menopausal	InfiltratingDuctalCarcinoma	ValidationnotTN	Positive	Positive	Negative	not TN	NA	NA
GSM1978938	Breastcancer	77	Female	Caucasian	33	Post-Menopausal	InfiltratingDuctalCarcinoma	ValidationnotTN	Positive	Positive	Negative	not TN	A	NA
GSM1978941	Breastcancer	62	Female	Caucasian	40	Menopausal	InfiltratingDuctalCarcinoma	ValidationnotTN	Positive	Positive	NA	not TN	B	NA
GSM1978945	Breastcancer	52	Female	Caucasian	25	Post-Menopausal	InfiltratingDuctalCarcinoma	ValidationnotTN	Positive	Positive	Negative	not TN	NA	NA
GSM1978946	Breastcancer	72	Female	Caucasian	28	Post-Menopausal	InfiltratingDuctalCarcinoma	ValidationnotTN	Positive	Positive	NA	not TN	NA	NA
GSM1978947	Breastcancer	61	Female	Caucasian	32	Menopausal	InfiltratingDuctalCarcinoma	ValidationnotTN	Positive	Positive	Negative	not TN	B	NA
GSM1978948	Breastcancer	69	Female	Caucasian	31	Post-Menopausal	InfiltratingDuctalCarcinoma	ValidationnotTN	Positive	Positive	NA	not TN	B	NA
GSM1978949	Breastcancer	71	Female	Caucasian	27	Post-Menopausal	InfiltratingDuctalCarcinoma	ValidationnotTN	Positive	Positive	Negative	not TN	B	NA
